# Supplementary material for: N-Cyclo­hexyl-N-ethyl-4-methyl­benzene­sulfonamide
Source: Acta Crystallogr Sect E Struct Rep Online. 2009 Dec 12;66(Pt 1):o102. doi: 10.1107/S1600536809052593 (PMC2980259; doi:10.1107/S1600536809052593)
Supplement: Supplementary file 2 [file e-66-0o102-Isup2.hkl]

#
# h,k,l, Fc-squared, Fo-squared, sigma(Fo-squared) and status flag
#
data_I
_shelx_title ' ZHR8_0m in P2(1)/c'
_shelx_refln_list_code          4
_shelx_F_calc_maximum      161.47
_exptl_crystal_F_000       608.00
_reflns_d_resolution_high  0.7501
 
loop_
 _symmetry_equiv_pos_as_xyz
 'x, y, z'
 '-x, y+1/2, -z+1/2'
 '-x, -y, -z'
 'x, -y-1/2, z-1/2'
 
_cell_length_a    12.2269
_cell_length_b     7.5818
_cell_length_c    16.3045
_cell_angle_alpha  90.000
_cell_angle_beta   92.495
_cell_angle_gamma  90.000
 
_shelx_F_squared_multiplier     1.000
 
loop_
 _refln_index_h
 _refln_index_k
 _refln_index_l
 _refln_F_squared_calc
 _refln_F_squared_meas
 _refln_F_squared_sigma
 _refln_observed_status
   2   0   0     2727.02     2921.01     42.71 o
   3   0   0      391.87      380.03      7.89 o
   4   0   0     7536.95     7345.21    108.16 o
   5   0   0     1973.12     1957.33     33.33 o
   6   0   0      129.32      132.68      4.00 o
   7   0   0       45.80       50.34      2.78 o
   8   0   0        1.02        3.12      1.75 o
   9   0   0      212.88      206.61      5.99 o
  10   0   0      140.75      151.12      7.69 o
  11   0   0       71.82       89.71      9.38 o
  12   0   0       10.35       -0.85      6.11 o
  13   0   0      169.16      198.60     15.60 o
  14   0   0       44.79       36.38      5.87 o
  15   0   0        0.21        0.71      4.80 o
  16   0   0        0.57       -2.16      5.06 o
   1   1   0      365.73      382.95      4.38 o
   2   1   0     5811.35     5955.54     58.41 o
   3   1   0       32.50       28.63      1.05 o
   4   1   0      320.40      331.62      5.33 o
   5   1   0      234.86      285.97      5.19 o
   6   1   0       21.33       19.54      1.66 o
   7   1   0      213.83      230.49      5.43 o
   8   1   0        0.20        0.99      1.25 o
   9   1   0        1.89       -0.69      1.39 o
  10   1   0       19.19       13.93      2.36 o
  11   1   0       19.22       17.60      3.14 o
  12   1   0       89.05       71.69      5.21 o
  13   1   0        1.15       -0.35      3.39 o
  14   1   0       15.69       15.96      4.22 o
  15   1   0        1.17       -0.61      4.64 o
  16   1   0        2.69        3.78      4.35 o
   0   2   0       61.59       69.81      2.44 o
   1   2   0     8722.28     8913.35     84.63 o
   2   2   0     5731.41     5928.92     59.34 o
   3   2   0      318.99      344.43      5.00 o
   4   2   0     1244.01     1260.13     17.43 o
   5   2   0      264.89      252.28      4.09 o
   6   2   0        3.94        5.31      1.22 o
   7   2   0        0.01       -0.16      1.45 o
   8   2   0      293.09      263.04      5.17 o
   9   2   0      302.07      292.56      5.73 o
  10   2   0       47.24       45.22      3.64 o
  11   2   0        7.44        7.98      3.37 o
  12   2   0       49.86       39.08      4.60 o
  13   2   0        0.00       -0.18      3.43 o
  14   2   0       31.45       31.00      5.02 o
  15   2   0        0.85       -1.32      4.05 o
   1   3   0     2247.42     2163.65     23.84 o
   2   3   0     4045.93     4255.05     47.71 o
   3   3   0       70.00       51.75      2.94 o
   4   3   0     1442.50     1464.54     17.52 o
   5   3   0      243.19      216.22      5.70 o
   6   3   0      680.15      716.15     11.77 o
   7   3   0       45.74       53.50      2.24 o
   8   3   0      297.37      301.57      5.40 o
   9   3   0       97.22       93.01      3.85 o
  10   3   0       29.13       38.11      3.62 o
  11   3   0       24.73       16.83      3.28 o
  12   3   0      124.83      132.98      6.22 o
  13   3   0        7.97        2.92      4.61 o
  14   3   0       22.51       24.87      5.09 o
  15   3   0        1.56        2.06      4.57 o
   0   4   0     1085.94     1023.18     45.17 o
   1   4   0        0.16       -1.51      1.51 o
   2   4   0     4368.13     4541.00     58.47 o
   3   4   0     1594.80     1678.38     21.62 o
   4   4   0       19.19       22.70      2.33 o
   5   4   0      317.27      341.14      6.18 o
   6   4   0      335.79      312.03      6.39 o
   7   4   0       30.04       32.53      2.31 o
   8   4   0       90.20       79.34      4.05 o
   9   4   0        0.51       -2.41      2.41 o
  10   4   0       39.76       36.24      5.58 o
  11   4   0       43.84       47.20      5.53 o
  12   4   0        1.33       -0.93      3.00 o
  13   4   0        4.28       11.61      3.81 o
  14   4   0        0.14       -0.55      3.75 o
   1   5   0        3.05        3.18      1.99 o
   2   5   0       62.53       52.67      3.55 o
   3   5   0      105.25       99.53      4.70 o
   4   5   0      528.06      526.78     12.45 o
   5   5   0        0.99       -0.05      1.71 o
   6   5   0       76.45       84.05      3.84 o
   7   5   0       10.58        8.14      2.55 o
   8   5   0        0.58       -0.63      2.60 o
   9   5   0        6.53        0.95      2.83 o
  10   5   0        5.11        4.62      3.19 o
  11   5   0        2.38        2.58      3.19 o
  12   5   0        5.96        8.55      4.65 o
  13   5   0        0.01        2.44      4.68 o
  14   5   0        9.11       17.71      8.39 o
   0   6   0       24.28       12.36      3.94 o
   1   6   0       10.21        9.68      2.81 o
   2   6   0      205.36      206.05      6.37 o
   3   6   0      152.91      156.78      8.04 o
   4   6   0       42.50       37.28      4.14 o
   5   6   0        3.61       -1.75      2.40 o
   6   6   0       89.58       86.45      4.81 o
   7   6   0        0.14        2.73      2.78 o
   8   6   0        5.79        5.01      3.27 o
   9   6   0        6.46        3.93      5.23 o
  10   6   0        2.05        4.19      4.54 o
  11   6   0        7.90       15.50      5.33 o
  12   6   0        0.09       -3.34      4.82 o
  13   6   0        0.92       -5.11      5.84 o
   1   7   0      297.42      297.95      8.33 o
   2   7   0       25.60       28.26      3.66 o
   3   7   0      402.80      390.93     10.81 o
   4   7   0       29.83       30.93      4.73 o
   5   7   0       46.44       32.96      3.82 o
   6   7   0       93.12      102.08      6.79 o
   7   7   0       36.89       44.70      6.17 o
   8   7   0       38.43       48.50      6.43 o
   9   7   0        3.30        7.89      5.33 o
  10   7   0       34.35       22.74      6.21 o
  11   7   0        0.00       -1.08      5.25 o
   0   8   0        4.70       11.84      6.11 o
   1   8   0       13.52       20.82      4.23 o
   2   8   0        7.58        8.90      4.79 o
   3   8   0        9.75        9.83      4.59 o
   4   8   0       26.69       15.19      4.61 o
   5   8   0       34.00       36.95      5.49 o
   6   8   0       19.32       19.68      5.43 o
   7   8   0       10.72       10.82      5.76 o
   8   8   0       12.61       16.21      6.23 o
   9   8   0        8.80        8.74      6.09 o
   1   9   0        1.74       -4.42      5.22 o
   2   9   0        0.05       -5.41      5.41 o
   3   9   0        1.56       -2.59      5.56 o
   4   9   0       27.63       22.25      5.72 o
   5   9   0        0.66       -4.03      6.92 o
   6   9   0        1.60       -2.97      6.00 o
   7   9   0        2.12        1.41      6.13 o
   0  10   0       30.44        5.15     12.98 o
   1  10   0        0.68        6.04      8.20 o
   2  10   0       48.64       44.37     10.47 o
 -16   1   1        9.10       13.65      4.86 o
 -15   1   1        0.16       -4.43      4.43 o
 -14   1   1       14.43        6.58      4.50 o
 -13   1   1        0.06       -2.20      3.29 o
 -12   1   1       61.13       57.70      4.69 o
 -11   1   1       75.24       74.70      6.16 o
 -10   1   1      139.85      142.00      5.27 o
  -9   1   1      147.07      162.01      4.27 o
  -8   1   1       86.25       93.96      3.11 o
  -7   1   1       45.32       61.62      2.34 o
  -6   1   1        0.45        6.01      1.21 o
  -5   1   1      617.45      590.03      8.36 o
  -4   1   1       75.63       71.47      1.68 o
  -3   1   1      203.74      219.50      3.06 o
  -2   1   1     2132.85     1974.79     19.87 o
  -1   1   1     6770.05     6767.28     70.70 o
   0   1   1     5354.94     5480.95     73.89 o
   1   1   1     1517.98     1458.91     14.23 o
   2   1   1    26072.54    26095.45    233.50 o
   3   1   1      468.43      484.12      5.63 o
   4   1   1      167.40      145.16      2.76 o
   5   1   1       35.84       34.72      1.69 o
   6   1   1     1750.40     1758.95     20.42 o
   7   1   1      735.65      748.10     10.32 o
   8   1   1       56.15       52.24      2.47 o
   9   1   1       19.77       14.92      1.72 o
  10   1   1       25.19       24.59      3.17 o
  11   1   1        2.85        8.92      3.26 o
  12   1   1        7.40       10.02      4.57 o
  13   1   1       26.48       33.38      6.15 o
  14   1   1        0.44       -3.75      3.75 o
  15   1   1       11.08        5.72      4.04 o
  16   1   1        0.31        6.05      4.06 o
 -15   2   1        3.55       -3.87      3.87 o
 -14   2   1        4.04        2.48      4.60 o
 -13   2   1       10.90        8.44      3.73 o
 -12   2   1      195.06      195.96      8.07 o
 -11   2   1       29.04       27.82      3.33 o
 -10   2   1      362.45      323.38      8.64 o
  -9   2   1       24.59       27.99      2.28 o
  -8   2   1        9.78       15.06      2.20 o
  -7   2   1        2.33        1.72      1.01 o
  -6   2   1       61.54       48.78      1.68 o
  -5   2   1      889.00     1012.50     12.14 o
  -4   2   1     1031.25     1026.07     12.21 o
  -3   2   1      272.07      306.92      4.15 o
  -2   2   1     3861.23     3971.21     43.80 o
  -1   2   1      236.77      220.06      3.08 o
   0   2   1    17447.01    17740.43    167.46 o
   1   2   1     1293.59     1319.12     13.37 o
   2   2   1       15.85       17.96      1.37 o
   3   2   1     2353.15     2307.62     26.13 o
   4   2   1       58.36       57.16      1.98 o
   5   2   1       66.22       84.49      2.51 o
   6   2   1       81.72      106.28      3.26 o
   7   2   1       61.78       51.51      2.82 o
   8   2   1      206.89      191.16      4.23 o
   9   2   1        2.77        3.66      1.82 o
  10   2   1      150.58      155.12      6.07 o
  11   2   1      162.68      158.07      6.48 o
  12   2   1       26.86       20.11      3.70 o
  13   2   1       68.89       80.08      6.18 o
  14   2   1       18.22       12.28      5.02 o
  15   2   1        1.09       -2.57      6.03 o
 -15   3   1        0.02        1.68      4.39 o
 -14   3   1       33.81       42.58      6.77 o
 -13   3   1        2.32        1.99      3.61 o
 -12   3   1       10.59       14.59      3.38 o
 -11   3   1        3.63        6.43      2.85 o
 -10   3   1        8.17       15.45      3.74 o
  -9   3   1       40.95       38.11      2.60 o
  -8   3   1       37.13       30.52      1.87 o
  -7   3   1      169.43      175.44      3.70 o
  -6   3   1       38.64       27.30      1.68 o
  -5   3   1       35.90       53.16      2.46 o
  -4   3   1      240.46      268.07      5.11 o
  -3   3   1      705.74      777.20     11.63 o
  -2   3   1     1283.70     1271.79     15.40 o
  -1   3   1      447.42      456.57      6.58 o
   0   3   1     3465.28     3713.00     47.95 o
   1   3   1       36.20       32.89      1.78 o
   2   3   1     1160.62     1102.31     13.65 o
   3   3   1       79.55       81.06      4.07 o
   4   3   1     1081.98     1040.20     13.04 o
   5   3   1      478.61      546.34      7.81 o
   6   3   1       26.35       29.50      2.02 o
   7   3   1       28.52       31.26      2.00 o
   8   3   1      576.95      562.53     10.13 o
   9   3   1        1.93        0.94      2.41 o
  10   3   1        0.14        0.50      2.70 o
  11   3   1       14.00       12.99      3.68 o
  12   3   1        0.04        3.85      3.15 o
  13   3   1        6.61        2.98      3.30 o
  14   3   1        0.50       -2.35      3.67 o
  15   3   1        7.48        9.89      6.22 o
 -14   4   1        0.10        1.92      4.41 o
 -13   4   1       21.64       15.38      3.77 o
 -12   4   1        8.36        9.34      3.46 o
 -11   4   1        5.93        2.77      3.65 o
 -10   4   1       33.66       29.41      3.49 o
  -9   4   1      206.14      208.13      6.92 o
  -8   4   1      306.44      308.84      7.68 o
  -7   4   1        0.25        2.83      1.63 o
  -6   4   1      206.82      196.04      4.66 o
  -5   4   1       18.21       13.12      1.69 o
  -4   4   1      628.42      665.36      9.85 o
  -3   4   1       23.31       19.43      2.34 o
  -2   4   1      168.08      175.63      5.17 o
  -1   4   1       81.19       84.90      3.12 o
   0   4   1      168.79      170.27      7.17 o
   1   4   1      679.26      647.95     11.23 o
   2   4   1      786.24      762.34     11.92 o
   3   4   1      138.15      130.80      3.80 o
   4   4   1      625.91      661.02     10.01 o
   5   4   1      467.20      480.84      9.83 o
   6   4   1      262.84      266.05      5.49 o
   7   4   1      179.66      181.74      5.03 o
   8   4   1       77.84       77.16      4.21 o
   9   4   1       27.29       28.18      3.31 o
  10   4   1        2.46        6.61      3.09 o
  11   4   1        0.31        3.08      3.16 o
  12   4   1        2.41       -3.08      3.08 o
  13   4   1       10.73       14.37      4.01 o
  14   4   1       35.68       47.18      5.38 o
 -14   5   1        2.93        6.11      5.17 o
 -13   5   1       16.17       25.10      5.33 o
 -12   5   1        9.93       12.68      5.37 o
 -11   5   1       22.35       21.09      4.71 o
 -10   5   1        3.26       -2.81      2.81 o
  -9   5   1       29.26       27.64      3.61 o
  -8   5   1       41.43       32.69      3.28 o
  -7   5   1        3.92       10.92      2.50 o
  -6   5   1       86.54       84.33      3.93 o
  -5   5   1        2.26        1.66      1.59 o
  -4   5   1       88.53       70.75      3.75 o
  -3   5   1     1067.30     1074.54     16.34 o
  -2   5   1        0.26       -1.92      1.92 o
  -1   5   1      307.76      346.09      8.57 o
   0   5   1      186.95      181.85      5.39 o
   1   5   1      214.56      205.27      6.42 o
   2   5   1      918.38      901.96     15.38 o
   3   5   1       93.08      101.23      5.39 o
   4   5   1      867.09      863.26     14.99 o
   5   5   1       45.29       43.10      2.92 o
   6   5   1      175.44      172.05      5.68 o
   7   5   1        8.60        7.84      2.88 o
   8   5   1       91.05       83.50      5.08 o
   9   5   1       18.72       19.48      3.59 o
  10   5   1        3.95       -1.59      3.55 o
  11   5   1        0.28       -1.22      3.31 o
  12   5   1       15.15       19.24      4.19 o
  13   5   1        1.08        9.25      5.01 o
  14   5   1        5.79        2.67      5.22 o
 -13   6   1        8.43        7.17      5.53 o
 -12   6   1        3.99        0.21      4.65 o
 -11   6   1        0.22       -4.46      4.46 o
 -10   6   1       10.37        8.00      4.70 o
  -9   6   1        3.13        9.67      5.34 o
  -8   6   1       72.01       67.80      6.26 o
  -7   6   1       66.86       67.33      4.30 o
  -6   6   1      128.02      132.89      5.41 o
  -5   6   1        0.05       -2.18      2.18 o
  -4   6   1      131.30      127.00      5.76 o
  -3   6   1       48.21       46.15      3.60 o
  -2   6   1      548.45      537.90     11.96 o
  -1   6   1      122.68      119.58      4.94 o
   0   6   1        6.77        4.21      2.50 o
   1   6   1       81.23       80.77      4.23 o
   2   6   1       58.31       53.86      3.83 o
   3   6   1      315.49      305.10      7.99 o
   4   6   1      253.78      253.53      7.34 o
   5   6   1      593.20      571.39     14.40 o
   6   6   1        2.36        4.68      2.80 o
   7   6   1       20.62       19.68      3.38 o
   8   6   1       14.41       16.67      3.81 o
   9   6   1       49.52       57.65      4.97 o
  10   6   1       10.94       14.34      5.01 o
  11   6   1        0.97       -0.55      4.71 o
  12   6   1        4.23       -4.39      4.97 o
  13   6   1        0.17        0.71      5.50 o
 -11   7   1        3.22        8.70      5.62 o
 -10   7   1        0.15       -2.89      4.89 o
  -9   7   1        2.47        2.56      4.98 o
  -8   7   1        4.54        9.05      5.01 o
  -7   7   1        3.33       -0.92      7.07 o
  -6   7   1        6.43       -0.30      3.85 o
  -5   7   1        0.45       -1.50      3.74 o
  -4   7   1       10.82        4.56      6.88 o
  -3   7   1        5.54        4.37      3.26 o
  -2   7   1       77.79       64.22      6.31 o
  -1   7   1        2.69        0.49      2.79 o
   0   7   1       24.48       33.33      4.34 o
   1   7   1       10.32        6.96      3.10 o
   2   7   1       47.34       40.79      4.43 o
   3   7   1        1.94        1.36      3.53 o
   4   7   1        0.97       -2.33      3.62 o
   5   7   1        5.81        7.68      4.87 o
   6   7   1       27.53       28.05      4.07 o
   7   7   1        0.48        3.72      4.09 o
   8   7   1       20.78       27.65      5.91 o
   9   7   1        5.29        1.30      5.02 o
  10   7   1       18.39       20.46      6.02 o
  11   7   1        3.14        5.90      5.60 o
  -9   8   1        0.08       -2.17      5.32 o
  -8   8   1       23.76       23.61      6.35 o
  -7   8   1        2.49       -3.62      5.19 o
  -6   8   1       17.56       22.94      6.02 o
  -5   8   1        6.11        2.02      4.23 o
  -4   8   1        8.81        1.18      4.48 o
  -3   8   1        5.60        5.25      4.20 o
  -2   8   1       35.86       36.20      5.23 o
  -1   8   1      109.08      107.58      6.41 o
   0   8   1        2.85        1.31      3.44 o
   1   8   1       33.29       47.63      4.99 o
   2   8   1       74.06       71.86      5.64 o
   3   8   1       38.52       34.07      5.41 o
   4   8   1       45.68       39.32      5.48 o
   5   8   1       10.20       12.98      4.88 o
   6   8   1       40.30       49.72      6.32 o
   7   8   1        0.03        2.17      5.27 o
   8   8   1       23.75       27.20      6.51 o
   9   8   1        3.29       -3.00      5.53 o
  -7   9   1        3.34        4.85      6.12 o
  -6   9   1       11.06       10.61      6.16 o
  -5   9   1        0.37       -2.82      5.57 o
  -4   9   1       37.81       43.85      6.60 o
  -3   9   1       47.34       48.10      8.17 o
  -2   9   1        4.39        3.32      5.68 o
  -1   9   1       13.45       20.07      6.32 o
   0   9   1       71.27       84.03     10.70 o
   1   9   1       10.71        7.87      9.88 o
   2   9   1       37.42       51.21      9.15 o
   3   9   1       22.05       21.22      7.02 o
   4   9   1       68.50       95.53      9.44 o
   5   9   1        0.01       -2.20      5.12 o
   6   9   1        8.52        9.51      6.37 o
   7   9   1        5.30        5.45      8.26 o
  -2  10   1        3.48       -7.42      7.42 o
  -1  10   1        8.04        7.73      8.68 o
   0  10   1        9.99       30.06      9.82 o
   1  10   1        8.48        2.89      8.65 o
   2  10   1        6.09        5.88      9.37 o
 -16   0   2        6.16        2.51      6.79 o
 -14   0   2        0.03       -0.74      6.08 o
 -13   0   2        0.30        0.74      5.94 o
 -12   0   2      162.23      146.24     11.67 o
 -11   0   2        8.77       13.99      5.56 o
 -10   0   2        3.21        2.17      2.83 o
  -9   0   2      271.06      261.67     10.83 o
  -8   0   2       19.21       22.43      2.72 o
  -7   0   2        2.41       -0.43      1.70 o
  -6   0   2       14.23       13.93      2.65 o
  -5   0   2      615.20      645.84     17.67 o
  -4   0   2     3109.48     3166.57     83.03 o
  -3   0   2     2653.86     2541.26     63.56 o
  -2   0   2    16652.00    16687.06    426.64 o
  -1   0   2     3280.73     3436.34     81.26 o
   0   0   2     1729.06     1809.13     35.04 o
   1   0   2    17300.95    16797.35    205.93 o
   2   0   2     2193.20     2334.43     29.15 o
   3   0   2       97.05      110.30      2.82 o
   4   0   2      171.66      214.63      4.88 o
   5   0   2        0.04        2.78      1.59 o
   6   0   2      733.21      818.04     24.45 o
   7   0   2        8.58        7.94      1.94 o
   8   0   2      290.39      324.98     10.29 o
   9   0   2      230.60      242.02      7.24 o
  10   0   2      274.05      277.10      9.50 o
  11   0   2       10.75       10.20      3.66 o
  12   0   2        9.48       11.55      4.03 o
  13   0   2        3.08        5.96      4.57 o
  14   0   2       20.25       10.31      5.23 o
  15   0   2        4.24        2.33      5.08 o
  16   0   2        0.01        2.40      5.80 o
 -16   1   2        0.02        3.79      4.12 o
 -15   1   2        0.08        6.08      4.58 o
 -14   1   2        0.01        2.32      3.50 o
 -13   1   2       10.77       14.75      6.33 o
 -12   1   2       44.88       55.22      7.47 o
 -11   1   2       61.37       58.52      7.28 o
 -10   1   2       33.02       33.44      2.84 o
  -9   1   2       33.48       30.81      2.08 o
  -8   1   2        9.73       10.42      1.49 o
  -7   1   2       79.55       68.81      2.50 o
  -6   1   2        1.25       -1.01      1.01 o
  -5   1   2      602.26      590.63      8.96 o
  -4   1   2       71.75       48.91      2.42 o
  -3   1   2      345.37      344.27      5.33 o
  -2   1   2     3430.57     3401.74     35.67 o
  -1   1   2     3778.67     3668.44     35.04 o
   0   1   2      323.89      274.62      2.99 o
   1   1   2     1429.88     1361.37     12.82 o
   2   1   2     7899.68     8057.10     75.93 o
   3   1   2       16.50       19.36      1.11 o
   4   1   2     1391.64     1285.53     15.14 o
   5   1   2       79.64      114.18      2.70 o
   6   1   2      262.48      266.60      5.62 o
   7   1   2      252.21      250.46      4.83 o
   8   1   2      117.24      106.11      3.34 o
   9   1   2       30.76       27.47      2.03 o
  10   1   2       93.07       78.23      4.23 o
  11   1   2      170.62      162.49      6.77 o
  12   1   2        0.26       -0.35      2.95 o
  13   1   2       34.81       32.32      4.27 o
  14   1   2        0.28        2.81      5.01 o
  15   1   2        9.05       11.00      4.05 o
  16   1   2        2.27       11.61      4.28 o
 -15   2   2        0.92        2.94      3.94 o
 -14   2   2        0.08       -3.96      3.96 o
 -13   2   2       28.44       29.20      4.14 o
 -12   2   2        0.98        0.43      3.28 o
 -11   2   2        7.10        9.54      3.10 o
 -10   2   2        2.58        1.00      2.69 o
  -9   2   2        0.52        0.01      1.38 o
  -8   2   2      154.76      142.01      4.09 o
  -7   2   2      130.59      123.76      2.80 o
  -6   2   2       10.61       11.73      1.28 o
  -5   2   2      197.07      183.28      3.02 o
  -4   2   2      790.04      847.62      9.10 o
  -3   2   2        6.69        2.53      0.78 o
  -2   2   2       17.55       15.13      0.79 o
  -1   2   2       51.54       69.06      1.67 o
   0   2   2     5715.57     5966.27     57.00 o
   1   2   2       51.38       59.12      1.51 o
   2   2   2     5251.27     5352.91     51.32 o
   3   2   2       82.45       73.72      2.30 o
   4   2   2      428.28      452.96      6.45 o
   5   2   2      928.05     1020.97     13.56 o
   6   2   2      396.33      379.93      6.34 o
   7   2   2       90.48       97.45      3.26 o
   8   2   2        0.01       -0.72      1.47 o
   9   2   2        5.57        6.69      1.91 o
  10   2   2       13.80        7.89      2.93 o
  11   2   2        0.61       -2.36      3.66 o
  12   2   2        0.03       -1.09      3.12 o
  13   2   2        1.40        4.39      3.53 o
  14   2   2        5.43        3.29      3.70 o
  15   2   2        3.22        2.98      4.58 o
 -15   3   2        3.61       10.49      4.44 o
 -14   3   2       13.50       16.45      4.41 o
 -13   3   2       37.41       46.30      4.90 o
 -12   3   2        0.74       -0.12      3.28 o
 -11   3   2       29.27       26.49      3.77 o
 -10   3   2      432.74      419.11     10.08 o
  -9   3   2       67.94       64.92      3.09 o
  -8   3   2      267.33      247.22      4.88 o
  -7   3   2       24.45       25.42      1.67 o
  -6   3   2      410.04      383.09      5.76 o
  -5   3   2       15.64       20.13      1.41 o
  -4   3   2     1490.99     1479.10     17.96 o
  -3   3   2      879.60     1005.10     11.64 o
  -2   3   2      198.39      160.60      3.38 o
  -1   3   2       17.61       28.61      1.69 o
   0   3   2        0.33       -1.24      1.26 o
   1   3   2        3.51        0.78      1.40 o
   2   3   2      701.94      667.90      9.56 o
   3   3   2      684.99      670.47      9.65 o
   4   3   2      414.87      504.84      7.78 o
   5   3   2      875.11      849.96     11.88 o
   6   3   2       13.64       16.27      1.79 o
   7   3   2      444.15      488.36      8.50 o
   8   3   2      144.15      168.17      5.13 o
   9   3   2      204.30      206.47      7.05 o
  10   3   2       13.42       13.76      3.68 o
  11   3   2        1.28       -3.05      3.25 o
  12   3   2       11.74       11.08      4.05 o
  13   3   2       16.00       18.83      5.16 o
  14   3   2        0.89        3.16      3.89 o
  15   3   2        3.67       10.60      4.58 o
 -14   4   2        7.31       14.15      4.90 o
 -13   4   2        0.23        0.27      3.93 o
 -12   4   2        0.47        1.31      3.60 o
 -11   4   2        1.16        1.25      2.77 o
 -10   4   2        4.06        3.24      2.85 o
  -9   4   2       14.97       12.79      3.19 o
  -8   4   2      125.34      121.21      4.65 o
  -7   4   2      260.93      246.31      5.79 o
  -6   4   2       15.27       17.94      2.15 o
  -5   4   2       49.23       51.21      2.46 o
  -4   4   2        2.49        2.28      1.25 o
  -3   4   2       57.18       51.62      2.57 o
  -2   4   2        3.08        0.23      1.50 o
  -1   4   2     1316.22     1331.94     23.94 o
   0   4   2      318.74      308.77      6.68 o
   1   4   2       17.98       18.41      2.16 o
   2   4   2       17.18       24.17      2.35 o
   3   4   2      688.51      705.75     11.35 o
   4   4   2      819.84      837.16     16.60 o
   5   4   2       86.18       89.13      3.24 o
   6   4   2      229.76      230.38      5.24 o
   7   4   2      132.19      140.59      4.52 o
   8   4   2      376.54      352.75      8.87 o
   9   4   2        4.78        7.06      2.70 o
  10   4   2       30.11       33.32      7.11 o
  11   4   2        4.45        5.31      3.25 o
  12   4   2       11.54       20.59      4.20 o
  13   4   2        0.04        6.55      3.81 o
  14   4   2        0.02       -1.07      4.10 o
 -14   5   2        1.20        0.12      4.97 o
 -13   5   2        0.17       -1.27      4.73 o
 -12   5   2        8.03        7.17      4.45 o
 -11   5   2       10.93        7.72      4.15 o
 -10   5   2       20.93       12.91      4.60 o
  -9   5   2       10.56       11.99      3.02 o
  -8   5   2        6.12        1.38      2.52 o
  -7   5   2       18.80       14.50      2.60 o
  -6   5   2        1.39        2.54      1.89 o
  -5   5   2       54.35       52.88      3.38 o
  -4   5   2      295.50      287.40      5.77 o
  -3   5   2      338.52      327.95      9.57 o
  -2   5   2        9.97        4.30      2.24 o
  -1   5   2        1.97       -0.22      2.05 o
   0   5   2       12.38        7.15      2.24 o
   1   5   2       26.11       19.42      2.55 o
   2   5   2      139.92      122.40      4.91 o
   3   5   2       69.96       67.02      3.69 o
   4   5   2      408.87      358.35      8.21 o
   5   5   2       30.28       33.88      3.47 o
   6   5   2      195.89      188.34      5.89 o
   7   5   2        0.65        2.69      2.65 o
   8   5   2      124.56      125.73      5.59 o
   9   5   2       12.85       10.56      3.43 o
  10   5   2        0.98       -2.25      2.98 o
  11   5   2       27.25       25.09      4.36 o
  12   5   2        0.01       -3.03      3.60 o
  13   5   2        1.00        3.15      4.15 o
  14   5   2        0.07       -5.79      5.79 o
 -13   6   2        3.73        1.18      5.68 o
 -12   6   2        7.22        0.81      4.72 o
 -11   6   2        0.26       -2.82      4.25 o
 -10   6   2       26.73       26.87      8.24 o
  -9   6   2       70.87       62.18      6.19 o
  -8   6   2        1.19        1.37      4.02 o
  -7   6   2       10.20        9.36      3.82 o
  -6   6   2       84.23       74.13      4.21 o
  -5   6   2      122.76      116.45      5.10 o
  -4   6   2        6.74        1.70      2.79 o
  -3   6   2       29.69       30.20      3.22 o
  -2   6   2        2.56        0.75      2.54 o
  -1   6   2      201.87      189.54      6.08 o
   0   6   2      101.87       90.16      4.48 o
   1   6   2      165.03      158.16      5.66 o
   2   6   2       72.13       68.66      4.21 o
   3   6   2      322.96      311.26      8.18 o
   4   6   2      946.07      925.75     16.67 o
   5   6   2       69.14       70.62      4.89 o
   6   6   2        0.30       -0.48      2.90 o
   7   6   2        0.25       -0.81      3.54 o
   8   6   2        7.14       11.97      3.42 o
   9   6   2       37.44       48.61      5.01 o
  10   6   2        0.88       -1.14      4.77 o
  11   6   2        0.07       -3.23      4.62 o
  12   6   2        0.83        4.66      5.28 o
 -11   7   2        7.33        8.77      5.51 o
 -10   7   2       21.01       28.53      6.52 o
  -9   7   2       19.44       32.12      5.82 o
  -8   7   2       63.70       58.21      8.94 o
  -7   7   2        0.03       -3.31      6.41 o
  -6   7   2       45.23       49.67      5.49 o
  -5   7   2       24.68       18.96      4.43 o
  -4   7   2       36.57       49.51      5.17 o
  -3   7   2        7.99        4.38      3.36 o
  -2   7   2       35.77       44.91      4.46 o
  -1   7   2       72.68       65.16      4.37 o
   0   7   2      250.10      259.10      7.81 o
   1   7   2       22.86       21.56      3.52 o
   2   7   2       11.31        5.80      3.07 o
   3   7   2       17.12       28.65      4.14 o
   4   7   2       60.12       55.52      7.18 o
   5   7   2       97.32       88.34      6.82 o
   6   7   2      136.92      142.43      6.61 o
   7   7   2      160.85      165.09      8.03 o
   8   7   2        1.73        9.71      6.54 o
   9   7   2       14.27       17.19      5.62 o
  10   7   2       16.29        9.42      6.99 o
  11   7   2        1.46        9.96      5.71 o
  -9   8   2        0.02       -2.20      5.50 o
  -8   8   2        3.32       -5.31      5.45 o
  -7   8   2        7.05        6.80      8.06 o
  -6   8   2        6.90        0.08      5.35 o
  -5   8   2       34.06       46.82      5.96 o
  -4   8   2        4.18        2.06      4.45 o
  -3   8   2        1.09       -0.28      4.93 o
  -2   8   2        5.29        7.11      4.32 o
  -1   8   2        0.39       -3.49      3.49 o
   0   8   2        2.25       -2.36      3.46 o
   1   8   2        9.75        6.75      4.34 o
   2   8   2        1.41        1.00      4.09 o
   3   8   2        0.05       -0.38      4.11 o
   4   8   2        9.27        9.04      4.66 o
   5   8   2      285.19      305.57     13.71 o
   6   8   2       15.36       18.01      6.13 o
   7   8   2        0.36        4.54      5.55 o
   8   8   2        9.43       17.17      6.37 o
   9   8   2        3.19        3.82      5.96 o
  -7   9   2        4.45        5.30      5.88 o
  -6   9   2        0.10       -3.18      5.87 o
  -5   9   2        0.28        6.55      6.02 o
  -4   9   2        4.42        8.87      5.18 o
  -3   9   2       24.01       12.46      5.20 o
  -2   9   2        0.01       -1.29      5.54 o
  -1   9   2        0.08       -1.70      5.38 o
   0   9   2        5.94        4.99      5.48 o
   1   9   2        5.15        7.82      7.50 o
   2   9   2        0.89       -5.39     10.03 o
   3   9   2       14.14       11.86      6.28 o
   4   9   2        1.43       -5.75      6.96 o
   5   9   2       22.30        9.06      6.84 o
   6   9   2       27.09       23.41      6.94 o
   7   9   2        1.17        6.51      6.46 o
  -1  10   2       34.25       50.20     10.94 o
   0  10   2       10.92       10.39      8.81 o
   1  10   2       17.60       20.36     21.17 o
 -16   1   3        1.59        1.91      4.75 o
 -15   1   3        0.20       -1.39      3.46 o
 -14   1   3        8.16        8.34      9.99 o
 -13   1   3        2.05       -0.18      3.69 o
 -12   1   3        0.51        2.09      3.90 o
 -11   1   3       33.52       37.15      4.44 o
 -10   1   3       47.77       49.38      3.02 o
  -9   1   3       33.14       38.63      3.03 o
  -8   1   3        5.90        3.66      1.50 o
  -7   1   3      110.78      122.84      3.05 o
  -6   1   3       60.40       52.35      3.43 o
  -5   1   3       15.36        9.95      2.69 o
  -4   1   3       71.01       85.07      1.90 o
  -3   1   3      850.28      817.25     15.93 o
  -2   1   3      967.16      978.34     12.01 o
  -1   1   3      321.52      331.31      3.55 o
   0   1   3     5548.17     5594.95     50.90 o
   1   1   3     4022.95     3959.35     34.74 o
   2   1   3      871.55      919.97     10.07 o
   3   1   3      287.06      288.60      4.07 o
   4   1   3      718.46      717.53      9.84 o
   5   1   3      631.91      629.68      8.46 o
   6   1   3        2.51        0.91      1.16 o
   7   1   3      178.61      205.66      4.17 o
   8   1   3      136.72      141.54      3.63 o
   9   1   3       27.05       29.17      2.36 o
  10   1   3        1.74       -2.43      2.43 o
  11   1   3        3.54        7.02      2.97 o
  12   1   3        8.91        8.09      3.07 o
  13   1   3        0.05       -0.84      2.93 o
  14   1   3        0.09        2.45      3.23 o
  15   1   3        0.06        0.76      3.92 o
 -15   2   3        0.81        7.53      3.73 o
 -14   2   3       25.44       24.67      6.42 o
 -13   2   3       42.75       46.79      4.35 o
 -12   2   3       30.39       29.69      3.83 o
 -11   2   3       34.66       35.03      3.32 o
 -10   2   3       12.46       14.40      2.84 o
  -9   2   3       68.80       70.31      2.84 o
  -8   2   3       81.63       81.86      3.03 o
  -7   2   3       83.47       79.49      2.72 o
  -6   2   3      177.50      161.33      3.74 o
  -5   2   3       44.36       50.52      2.24 o
  -4   2   3     2450.99     2332.27     24.82 o
  -3   2   3      288.14      286.68      3.95 o
  -2   2   3     3321.96     3356.16     37.46 o
  -1   2   3       58.06       66.22      1.67 o
   0   2   3      771.26      693.14      7.22 o
   1   2   3      120.55      128.71      2.19 o
   2   2   3        8.54       20.16      1.26 o
   3   2   3       11.79        3.89      1.36 o
   4   2   3      458.82      502.02      6.74 o
   5   2   3       10.71        9.76      1.41 o
   6   2   3       47.14       32.64      1.90 o
   7   2   3      124.14      113.75      3.27 o
   8   2   3        6.42        6.84      1.67 o
   9   2   3      615.04      613.98     12.44 o
  10   2   3       28.60       32.26      3.79 o
  11   2   3       93.36       92.56      5.52 o
  12   2   3        0.03       -1.43      3.29 o
  13   2   3       26.41       28.94      4.44 o
  14   2   3        3.46       12.18      4.03 o
  15   2   3        3.02       -0.05      3.48 o
 -15   3   3        0.53       -3.80      3.80 o
 -14   3   3        1.25       -2.32      3.56 o
 -13   3   3       11.95       14.40      3.76 o
 -12   3   3        4.93        4.91      4.21 o
 -11   3   3       33.06       27.34      3.74 o
 -10   3   3       13.67       16.48      3.14 o
  -9   3   3       98.43       97.54      3.90 o
  -8   3   3      180.97      172.73      5.08 o
  -7   3   3      105.88       96.73      3.03 o
  -6   3   3       10.03        7.78      1.59 o
  -5   3   3       34.67       31.76      1.59 o
  -4   3   3       82.21       82.12      2.70 o
  -3   3   3       61.29       55.71      2.20 o
  -2   3   3     1969.63     2116.07     30.50 o
  -1   3   3      910.68      919.36     11.35 o
   0   3   3     1288.78     1275.21     15.23 o
   1   3   3       45.25       53.60      2.30 o
   2   3   3       88.70      106.12      3.45 o
   3   3   3      796.51      848.34     12.70 o
   4   3   3      153.72      146.48      4.08 o
   5   3   3        0.53        1.62      1.58 o
   6   3   3       58.01       61.29      2.80 o
   7   3   3       21.93       21.12      2.17 o
   8   3   3       17.11       18.77      2.23 o
   9   3   3       30.53       27.84      3.26 o
  10   3   3       21.06       17.51      3.53 o
  11   3   3        0.29        1.14      3.30 o
  12   3   3        5.98        7.39      3.89 o
  13   3   3        7.04       11.66      4.44 o
  14   3   3        7.72       12.31      5.07 o
  15   3   3        4.95        8.59      5.02 o
 -14   4   3       21.41       22.00      7.82 o
 -13   4   3        3.59        5.09      3.88 o
 -12   4   3        7.66        5.48      3.73 o
 -11   4   3       26.89       31.50      4.19 o
 -10   4   3       20.42       27.46      4.94 o
  -9   4   3       59.74       54.47      3.77 o
  -8   4   3      521.01      518.08     10.40 o
  -7   4   3      171.56      166.30      3.82 o
  -6   4   3       84.42       82.78      2.86 o
  -5   4   3       73.38       69.16      2.30 o
  -4   4   3       12.55       19.70      1.48 o
  -3   4   3       11.93       18.34      1.74 o
  -2   4   3       15.82       13.86      1.82 o
  -1   4   3      104.67       85.61      2.99 o
   0   4   3       41.23       57.93      2.98 o
   1   4   3       87.11       86.70      3.48 o
   2   4   3       23.60       25.34      2.60 o
   3   4   3      104.37       95.16      3.78 o
   4   4   3       58.50       57.47      3.90 o
   5   4   3      509.62      527.91      8.78 o
   6   4   3       59.46       62.92      3.01 o
   7   4   3       82.00       88.27      4.05 o
   8   4   3       21.29       19.75      2.81 o
   9   4   3        0.01        1.85      2.80 o
  10   4   3       68.28       73.24      5.21 o
  11   4   3        5.88        5.12      3.44 o
  12   4   3       17.48       20.00      4.69 o
  13   4   3        0.01        2.05      4.56 o
  14   4   3        0.84        0.20      4.13 o
 -14   5   3        4.77        3.20      4.90 o
 -13   5   3        0.24        6.03      4.64 o
 -12   5   3       10.76       14.00      4.48 o
 -11   5   3        0.06       -0.33      3.73 o
 -10   5   3       19.92       22.65      4.38 o
  -9   5   3        0.14       -3.24      3.24 o
  -8   5   3       14.89        8.62      2.65 o
  -7   5   3      239.36      246.52      6.60 o
  -6   5   3        4.98        1.53      2.00 o
  -5   5   3      395.98      388.41     11.68 o
  -4   5   3       24.57       30.63      1.99 o
  -3   5   3      325.70      332.98      7.21 o
  -2   5   3      102.27      112.72      4.78 o
  -1   5   3      456.64      457.61      9.34 o
   0   5   3       46.57       40.17      3.04 o
   1   5   3      139.47      148.96      5.08 o
   2   5   3       79.56       95.46      4.16 o
   3   5   3      853.08      841.63     14.80 o
   4   5   3      137.09      148.14      6.49 o
   5   5   3      318.02      314.25      9.37 o
   6   5   3      445.80      446.40      9.69 o
   7   5   3      202.25      208.72      6.78 o
   8   5   3       22.81       27.36      3.59 o
   9   5   3       16.37       15.24      3.89 o
  10   5   3       62.36       70.96      6.96 o
  11   5   3        1.41        0.12      3.56 o
  12   5   3        4.69        8.84      4.17 o
  13   5   3        3.81       13.23      4.61 o
 -13   6   3        1.07        8.02      6.07 o
 -12   6   3        2.34        1.62      4.63 o
 -11   6   3        0.05        3.58      4.49 o
 -10   6   3       49.62       43.76      5.70 o
  -9   6   3        2.31       -2.52      4.09 o
  -8   6   3       50.45       46.55      5.65 o
  -7   6   3       23.57       31.18      4.92 o
  -6   6   3      116.66      110.38      6.34 o
  -5   6   3       48.97       48.47      4.65 o
  -4   6   3       65.05       71.57      3.51 o
  -3   6   3        2.60       -2.24      2.24 o
  -2   6   3      117.05      111.57      5.38 o
  -1   6   3       17.99       15.20      2.88 o
   0   6   3       21.85       17.82      3.06 o
   1   6   3      154.51      143.36      5.49 o
   2   6   3        0.60       -2.49      2.49 o
   3   6   3       70.12       73.28      4.90 o
   4   6   3       19.79       14.73      3.22 o
   5   6   3        6.12        8.14      3.47 o
   6   6   3       93.44       85.37      6.42 o
   7   6   3       18.02       19.84      3.64 o
   8   6   3       18.48       24.41      3.89 o
   9   6   3        1.78        2.74      3.67 o
  10   6   3        0.15        4.33      3.89 o
  11   6   3        5.48        6.12      5.13 o
  12   6   3        0.55        3.05      5.41 o
 -11   7   3        1.71        1.12      5.18 o
 -10   7   3       20.34       19.77      5.73 o
  -9   7   3        0.27       -6.31      8.56 o
  -8   7   3       17.15       18.49      5.28 o
  -7   7   3        7.62        5.59      4.78 o
  -6   7   3       31.01       27.32      4.82 o
  -5   7   3        0.02        0.12      3.76 o
  -4   7   3       47.06       45.42      5.24 o
  -3   7   3        0.06       -3.64      3.64 o
  -2   7   3        0.03       -2.92      2.92 o
  -1   7   3       67.28       49.65      5.08 o
   0   7   3       36.49       30.36      3.72 o
   1   7   3       84.23       92.23      5.07 o
   2   7   3        2.51        2.92      2.98 o
   3   7   3      117.39      113.60      6.11 o
   4   7   3      104.76       99.24      6.32 o
   5   7   3        1.81        0.05      3.88 o
   6   7   3       18.32       15.67      3.78 o
   7   7   3       98.51       92.42      5.93 o
   8   7   3        0.03       -3.59      3.59 o
   9   7   3        9.53        4.99      5.28 o
  10   7   3        0.16       -0.95      5.17 o
  11   7   3        6.34        4.47      5.66 o
  -9   8   3       31.90       24.46      6.53 o
  -8   8   3       12.46       11.82      5.75 o
  -7   8   3       37.54       40.64      6.73 o
  -6   8   3        7.55       11.69      5.54 o
  -5   8   3        2.69        2.48      4.20 o
  -4   8   3        0.03       -1.41      4.04 o
  -3   8   3        3.41        1.92      4.20 o
  -2   8   3       87.28      102.44      7.12 o
  -1   8   3       13.63        9.91      4.40 o
   0   8   3       73.50       63.28      5.49 o
   1   8   3        5.96       10.96      4.40 o
   2   8   3       81.74       94.57      7.95 o
   3   8   3        5.09       10.43      4.80 o
   4   8   3       13.83       15.89      5.83 o
   5   8   3       40.79       40.93      6.14 o
   6   8   3        6.24        6.68      4.92 o
   7   8   3       75.47       68.91      8.07 o
   8   8   3        8.18       10.35      5.93 o
   9   8   3        9.36       10.88      6.48 o
  -7   9   3        0.81       10.61      6.35 o
  -6   9   3        1.78       -4.43      5.65 o
  -5   9   3       67.66       80.03      8.72 o
  -4   9   3        0.43        0.08      9.31 o
  -3   9   3       46.16       48.03      6.57 o
  -2   9   3       14.38        9.16      5.13 o
  -1   9   3       24.77       23.86      6.48 o
   0   9   3        0.02        5.48      5.85 o
   1   9   3       78.37       89.89     21.76 o
   2   9   3       24.62       14.44      9.71 o
   3   9   3       22.13       31.78      7.88 o
   4   9   3        0.07       -5.65      5.65 o
   5   9   3       11.18       13.10      7.65 o
   6   9   3        9.70        5.84      8.04 o
   0  10   3        2.34       -5.97      8.09 o
 -16   0   4       24.36       43.98      8.67 o
 -15   0   4        5.63        8.29      6.82 o
 -14   0   4       59.06       71.33      8.75 o
 -13   0   4        6.20        1.04      5.54 o
 -12   0   4      106.26      116.22      9.60 o
 -10   0   4       59.69       61.38      5.64 o
  -9   0   4      181.84      178.25      9.22 o
  -8   0   4      211.10      206.69      9.52 o
  -7   0   4       66.70       76.90      5.02 o
  -6   0   4      194.19      225.20      6.56 o
  -5   0   4     1653.32     1726.99     48.39 o
  -4   0   4       10.45       11.48      1.51 o
  -3   0   4     7548.37     7506.30    178.88 o
  -2   0   4      391.30      453.60      7.45 o
  -1   0   4     8199.49     8294.04    110.30 o
   0   0   4      807.88      732.83     12.00 o
   1   0   4      709.77      677.65     10.32 o
   2   0   4      472.43      449.98      6.90 o
   3   0   4      115.96      143.81      3.41 o
   4   0   4      151.34      163.57      4.50 o
   5   0   4       96.89       85.38      4.08 o
   6   0   4      187.44      186.82      5.17 o
   7   0   4      235.82      259.25      6.57 o
   8   0   4      120.98      116.73      4.58 o
   9   0   4       25.79       23.14      2.89 o
  10   0   4       90.55       81.59      5.75 o
  11   0   4        7.34        8.87      3.91 o
  12   0   4        2.76        2.21      3.61 o
  13   0   4        1.66        3.08      3.95 o
  14   0   4        3.96       -3.20      3.97 o
  15   0   4        4.29       -1.75      5.18 o
 -16   1   4        1.71        5.77      5.07 o
 -15   1   4        7.81       10.47      7.14 o
 -14   1   4        0.12        2.97      6.46 o
 -13   1   4        6.47        8.42      7.25 o
 -12   1   4       80.35       89.64      5.79 o
 -11   1   4      269.04      267.18      8.20 o
 -10   1   4       13.92       11.63      1.95 o
  -9   1   4       18.99       17.37      1.83 o
  -8   1   4       23.35       23.46      2.39 o
  -7   1   4       22.86       34.36      3.24 o
  -6   1   4       91.62      115.98      3.82 o
  -5   1   4      841.55      805.20     18.04 o
  -4   1   4      122.28      153.74      2.76 o
  -3   1   4      677.85      727.12      9.95 o
  -2   1   4     5614.49     5567.66     53.12 o
  -1   1   4        9.97        7.75      0.75 o
   0   1   4     2253.93     2232.95     20.83 o
   1   1   4      932.37      924.33      8.54 o
   2   1   4     1355.91     1289.85     13.54 o
   3   1   4       78.17       89.34      2.21 o
   4   1   4      829.16      811.96      9.86 o
   5   1   4      456.30      507.12      7.32 o
   6   1   4       65.72       74.99      2.66 o
   7   1   4      304.80      294.45      5.39 o
   8   1   4       16.07       19.56      2.01 o
   9   1   4       57.56       55.54      2.58 o
  10   1   4        8.07        6.55      3.50 o
  11   1   4      200.00      199.13      6.32 o
  12   1   4       29.81       32.30      3.58 o
  13   1   4        3.52        4.15      3.06 o
  14   1   4        0.59        3.41      3.31 o
  15   1   4        0.22       -3.45      3.45 o
 -15   2   4        4.66       -0.11      3.49 o
 -14   2   4       12.05        9.03      3.35 o
 -13   2   4        0.83        0.46      2.80 o
 -12   2   4        1.05       -2.39      2.39 o
 -11   2   4       23.32       24.04      3.39 o
 -10   2   4        0.43        0.54      2.03 o
  -9   2   4       32.47       37.25      2.84 o
  -8   2   4       20.69       19.75      1.72 o
  -7   2   4       36.11       37.82      1.93 o
  -6   2   4       49.93       52.45      2.11 o
  -5   2   4       74.32       71.51      2.70 o
  -4   2   4      306.38      301.78      4.24 o
  -3   2   4      167.80      190.02      2.96 o
  -2   2   4        1.09        2.05      0.83 o
  -1   2   4      113.63      132.22      2.78 o
   0   2   4       99.57      105.28      1.99 o
   1   2   4      746.80      785.47      8.15 o
   2   2   4      678.96      696.02      8.22 o
   3   2   4     3450.21     3680.56     41.41 o
   4   2   4       55.03       59.97      2.59 o
   5   2   4      465.25      471.28      7.52 o
   6   2   4       30.33       28.70      2.22 o
   7   2   4      222.85      230.50      5.06 o
   8   2   4       27.33       30.29      2.44 o
   9   2   4       52.83       46.07      3.10 o
  10   2   4        4.40        3.93      2.83 o
  11   2   4        6.84        4.21      3.38 o
  12   2   4       11.20       14.48      3.92 o
  13   2   4        1.94       -0.15      3.14 o
  14   2   4        0.02       -3.27      3.27 o
  15   2   4        0.01        4.30      3.68 o
 -15   3   4        2.80        0.31      4.76 o
 -14   3   4        0.01        1.95      3.54 o
 -13   3   4       62.53       77.48      8.14 o
 -12   3   4        1.11       -0.06      2.85 o
 -11   3   4       87.60       91.81      4.80 o
 -10   3   4      118.72      121.94      5.94 o
  -9   3   4      119.46      103.94      5.24 o
  -8   3   4      153.89      141.76      3.81 o
  -7   3   4      360.68      376.69      7.10 o
  -6   3   4      402.14      396.09      6.81 o
  -5   3   4      377.66      364.53      6.87 o
  -4   3   4      408.04      394.34      5.83 o
  -3   3   4     1356.88     1308.96     16.79 o
  -2   3   4      145.42      206.31      4.23 o
  -1   3   4      134.64      116.02      2.90 o
   0   3   4      662.04      649.94      8.75 o
   1   3   4       14.55       19.83      1.87 o
   2   3   4      178.17      197.90      4.95 o
   3   3   4      796.98      768.72     12.89 o
   4   3   4      126.11       97.74      3.63 o
   5   3   4      388.38      365.13      7.10 o
   6   3   4      265.63      266.62      9.87 o
   7   3   4      214.81      220.69      6.31 o
   8   3   4       25.66       20.87      2.81 o
   9   3   4       37.41       35.33      3.61 o
  10   3   4        0.00        3.10      3.15 o
  11   3   4        9.81       13.52      3.79 o
  12   3   4        0.49       -3.28      3.28 o
  13   3   4        0.24        9.76      4.56 o
  14   3   4        0.52        0.96      6.85 o
  15   3   4        3.93        5.15      4.47 o
 -14   4   4       10.42        9.51      7.63 o
 -13   4   4        2.48        2.83      3.67 o
 -12   4   4       17.09       16.98      4.66 o
 -11   4   4       71.06       78.24      5.27 o
 -10   4   4       11.23        4.34      3.20 o
  -9   4   4       37.59       32.28      4.00 o
  -8   4   4       34.53       27.94      4.57 o
  -7   4   4      184.29      182.72      5.31 o
  -6   4   4      259.91      255.60      5.22 o
  -5   4   4       19.04       22.00      2.65 o
  -4   4   4       24.62       21.82      2.08 o
  -3   4   4     1083.81     1084.26     14.72 o
  -2   4   4      332.08      331.09      5.32 o
  -1   4   4      511.14      509.56      7.43 o
   0   4   4      150.28      159.15      4.72 o
   1   4   4      265.13      263.13      6.18 o
   2   4   4      374.15      378.11      7.88 o
   3   4   4      352.77      355.37      7.71 o
   4   4   4       30.02       37.52      3.19 o
   5   4   4      169.25      162.77      5.21 o
   6   4   4      139.53      140.26      5.16 o
   7   4   4       84.28       78.22      4.00 o
   8   4   4        0.31       -1.27      2.30 o
   9   4   4       97.45       97.77      5.18 o
  10   4   4        0.01       -1.97      3.08 o
  11   4   4        6.14        3.52      3.99 o
  12   4   4        0.42        3.89      3.74 o
  13   4   4        4.51        9.39      4.25 o
  14   4   4        0.01       -2.25      4.43 o
 -13   5   4       11.30        6.09      4.53 o
 -12   5   4       18.52       24.02      7.18 o
 -11   5   4        6.11        5.23      3.90 o
 -10   5   4       14.72       13.87      4.17 o
  -9   5   4        1.33        2.46      4.60 o
  -8   5   4        4.57        2.60      5.90 o
  -7   5   4       56.90       51.85      4.38 o
  -6   5   4        4.46        4.65      3.12 o
  -5   5   4       82.47       78.92      4.87 o
  -4   5   4        7.96        5.50      2.21 o
  -3   5   4       18.11       24.41      2.57 o
  -2   5   4       73.52       91.32      3.09 o
  -1   5   4      207.61      214.79      6.04 o
   0   5   4        4.00        1.36      2.13 o
   1   5   4      428.21      405.00      8.84 o
   2   5   4        5.25        7.06      2.41 o
   3   5   4       49.36       53.22      3.66 o
   4   5   4        2.23       -0.63      3.13 o
   5   5   4        0.78        2.73      2.89 o
   6   5   4        4.23        2.56      3.00 o
   7   5   4      192.46      209.81      6.62 o
   8   5   4        1.08       -0.53      2.77 o
   9   5   4       19.82       13.85      4.07 o
  10   5   4       13.25       15.61      4.15 o
  11   5   4        4.36        7.44      3.94 o
  12   5   4        0.15       -0.64      4.10 o
  13   5   4        0.72        4.06      4.35 o
 -12   6   4       29.02       36.30      5.96 o
 -11   6   4        9.79       11.14      4.73 o
 -10   6   4        0.82        1.53      4.80 o
  -9   6   4        0.01        5.46      4.28 o
  -8   6   4       77.64       78.41      8.03 o
  -7   6   4        4.18       -2.22      4.44 o
  -6   6   4       22.89       19.87      6.78 o
  -5   6   4      165.19      151.51      6.96 o
  -4   6   4        0.01       -2.13      3.04 o
  -3   6   4       15.97       10.00      3.03 o
  -2   6   4       18.28       23.57      3.07 o
  -1   6   4       57.62       56.75      3.87 o
   0   6   4        0.12       -2.49      2.49 o
   1   6   4      735.62      712.16     13.66 o
   2   6   4        0.01       -0.50      2.57 o
   3   6   4      402.49      413.54      9.72 o
   4   6   4        0.03        2.29      3.13 o
   5   6   4      568.32      567.35     13.46 o
   6   6   4       61.04       64.87      4.79 o
   7   6   4       11.88       16.52      3.65 o
   8   6   4       29.31       35.71      4.24 o
   9   6   4        0.04        1.22      3.68 o
  10   6   4       39.49       46.68      5.51 o
  11   6   4        0.01        3.53      4.14 o
  12   6   4        0.10       -0.03      4.33 o
 -11   7   4       19.91       24.58      6.16 o
 -10   7   4        2.72        2.54      4.89 o
  -9   7   4       37.50       35.41      6.09 o
  -8   7   4       38.01       36.02      6.03 o
  -7   7   4       17.99       20.63      5.26 o
  -6   7   4       40.86       56.77      6.48 o
  -5   7   4       45.01       60.06      5.63 o
  -4   7   4       22.43       23.64      4.48 o
  -3   7   4       11.26       15.05      5.05 o
  -2   7   4      175.48      176.40      7.16 o
  -1   7   4       54.57       54.19      4.69 o
   0   7   4       70.17       68.29      4.64 o
   1   7   4       17.32       17.70      4.49 o
   2   7   4       26.07       33.75      4.47 o
   3   7   4        1.07        0.65      3.33 o
   4   7   4        4.57        7.98      3.74 o
   5   7   4      176.54      195.19     12.50 o
   6   7   4       29.00       35.48      5.18 o
   7   7   4        5.03        8.68      3.76 o
   8   7   4        2.26        2.31      4.02 o
   9   7   4       19.15       32.58      5.33 o
  10   7   4        0.00       -3.10      5.45 o
  11   7   4        0.01       -0.74      5.79 o
  -9   8   4       24.48       23.66      6.52 o
  -8   8   4        0.13       -1.30      5.28 o
  -7   8   4        0.62        4.03      5.21 o
  -6   8   4        0.06       -4.56      4.93 o
  -5   8   4        2.87       -0.27      4.90 o
  -4   8   4       46.19       38.71      5.65 o
  -3   8   4       34.60       28.65      5.21 o
  -2   8   4       17.79       17.60      5.82 o
  -1   8   4        4.20       -2.15      3.96 o
   0   8   4       49.26       38.62      5.57 o
   1   8   4       64.92       86.30      8.69 o
   2   8   4        8.15        3.14      4.53 o
   3   8   4       46.09       44.21      7.00 o
   4   8   4       23.44       33.02      5.77 o
   5   8   4        0.50        0.63      4.64 o
   6   8   4       44.23       38.97      6.72 o
   7   8   4        5.32        9.22      6.31 o
   8   8   4        7.06       11.74      6.25 o
   9   8   4        0.01        2.88      6.10 o
  -6   9   4        1.30       -1.48      7.14 o
  -5   9   4        5.11        3.94      6.09 o
  -4   9   4        3.68       -0.09      5.42 o
  -3   9   4        1.42        5.56      5.71 o
  -2   9   4        2.36       -3.14      4.62 o
  -1   9   4       12.60        6.24      7.61 o
   0   9   4        3.65        5.99      5.97 o
   1   9   4        8.05        1.42     10.51 o
   2   9   4       11.89       -8.02      9.72 o
   3   9   4        8.76       15.39      7.87 o
   4   9   4       24.25       29.54      9.01 o
   5   9   4       12.95       23.66      9.03 o
   6   9   4        1.29        7.65      8.41 o
 -15   1   5       27.98       46.96      9.22 o
 -14   1   5       22.45       31.27      9.53 o
 -13   1   5        0.16       -1.97      3.71 o
 -12   1   5        1.45        8.73      5.45 o
 -11   1   5      182.01      185.42      7.36 o
 -10   1   5      451.65      463.88     14.56 o
  -9   1   5       70.73       67.92      4.61 o
  -8   1   5       84.55       90.53      5.26 o
  -7   1   5        8.91       14.23      7.91 o
  -6   1   5      618.16      633.09     19.46 o
  -5   1   5      356.33      376.57      7.47 o
  -4   1   5       61.91       87.79      2.30 o
  -3   1   5     3355.14     3435.52     40.95 o
  -2   1   5      120.75      106.33      1.95 o
  -1   1   5     5245.90     5393.95     49.37 o
   0   1   5      211.45      208.74      3.05 o
   1   1   5       61.60       52.11      1.49 o
   2   1   5     1843.28     1845.16     19.78 o
   3   1   5     3155.56     3120.58     35.36 o
   4   1   5       80.82       77.02      3.16 o
   5   1   5      372.04      421.96      6.21 o
   6   1   5      282.23      297.50      5.09 o
   7   1   5      871.93      833.42     11.42 o
   8   1   5      198.70      196.20      4.92 o
   9   1   5        8.41        9.20      2.25 o
  10   1   5       21.76       26.32      2.97 o
  11   1   5        0.13        0.89      2.63 o
  12   1   5       15.78       10.29      3.06 o
  13   1   5        1.57       -1.46      2.79 o
  14   1   5        1.92       -2.22      3.27 o
  15   1   5        0.27       -1.95      3.68 o
 -15   2   5        1.85       -1.71      4.13 o
 -14   2   5        8.38        7.19      6.09 o
 -13   2   5       35.82       40.38      5.33 o
 -12   2   5       95.71       99.64      5.81 o
 -11   2   5      146.00      140.30      4.62 o
 -10   2   5       19.43       16.38      2.07 o
  -9   2   5      357.80      352.82      7.10 o
  -8   2   5        4.84        5.15      1.88 o
  -7   2   5      355.80      325.47      5.95 o
  -6   2   5      200.71      205.11      4.35 o
  -5   2   5     1606.29     1578.74     23.90 o
  -4   2   5      969.56      955.01     11.95 o
  -3   2   5     1763.41     1687.89     18.36 o
  -2   2   5       17.35        7.06      1.17 o
  -1   2   5       40.98       62.72      1.63 o
   0   2   5       36.82       24.89      1.61 o
   1   2   5       64.06       65.43      2.25 o
   2   2   5     1928.13     1855.12     21.78 o
   3   2   5      164.49      158.46      3.49 o
   4   2   5        0.13       -0.60      1.36 o
   5   2   5      476.53      478.98      9.67 o
   6   2   5      789.24      755.54     11.20 o
   7   2   5      419.34      411.89      7.40 o
   8   2   5       73.43       75.89      3.32 o
   9   2   5      496.91      495.92      9.53 o
  10   2   5        5.47        2.76      2.66 o
  11   2   5       43.36       49.78      4.36 o
  12   2   5        0.36       -0.02      3.56 o
  13   2   5        2.38        3.08      3.38 o
  14   2   5        2.42        1.25      3.71 o
  15   2   5        0.16       -2.44      3.69 o
 -15   3   5        0.00       -3.74      5.49 o
 -14   3   5        0.61        5.23      4.69 o
 -13   3   5        5.76        4.34      3.00 o
 -12   3   5      200.91      216.32     10.65 o
 -11   3   5       28.03       24.53      2.97 o
 -10   3   5       14.91       12.90      2.37 o
  -9   3   5        7.54        6.45      1.94 o
  -8   3   5      337.84      333.32      6.51 o
  -7   3   5        3.27        1.78      1.41 o
  -6   3   5        0.40       -0.92      1.41 o
  -5   3   5        6.99        6.09      1.33 o
  -4   3   5       66.03       69.88      2.22 o
  -3   3   5     1846.39     1897.68     25.54 o
  -2   3   5       15.69       12.03      1.58 o
  -1   3   5     1193.44     1199.89     13.71 o
   0   3   5      252.62      265.66      4.27 o
   1   3   5      732.69      722.60     11.22 o
   2   3   5      139.43      151.24      4.26 o
   3   3   5      845.88      834.87     14.87 o
   4   3   5      226.36      204.03      5.38 o
   5   3   5      261.21      231.73      5.50 o
   6   3   5       31.88       30.00      2.35 o
   7   3   5        3.53        6.92      2.01 o
   8   3   5       14.76       18.39      2.85 o
   9   3   5        4.52       -0.27      2.84 o
  10   3   5        1.90        0.22      3.11 o
  11   3   5        0.03       -3.23      3.23 o
  12   3   5        0.53        3.99      3.71 o
  13   3   5        1.60        1.14      3.47 o
  14   3   5        1.82        3.82      4.16 o
 -14   4   5        0.52        2.85      3.81 o
 -13   4   5        1.71       -1.38      3.69 o
 -12   4   5        2.84       -1.10      3.25 o
 -11   4   5       28.29       36.20      5.37 o
 -10   4   5       12.98        4.97      3.72 o
  -9   4   5      372.13      350.35     10.45 o
  -8   4   5        3.79        3.00      2.91 o
  -7   4   5       38.14       38.44      2.91 o
  -6   4   5        8.41        5.71      2.44 o
  -5   4   5      329.23      312.24      5.92 o
  -4   4   5       20.13       23.72      1.94 o
  -3   4   5       57.64       62.06      2.66 o
  -2   4   5       16.26       13.46      2.38 o
  -1   4   5       80.86       79.31      2.34 o
   0   4   5      246.33      249.54      6.10 o
   1   4   5      397.42      422.85      8.57 o
   2   4   5      105.27      102.61      3.99 o
   3   4   5        9.42       17.41      2.66 o
   4   4   5        0.62       -2.07      2.07 o
   5   4   5        0.43       -2.35      2.39 o
   6   4   5       59.87       83.27      5.17 o
   7   4   5       20.38       16.71      3.31 o
   8   4   5        6.00        7.77      3.02 o
   9   4   5       30.87       36.35      4.36 o
  10   4   5       18.27       15.94      4.45 o
  11   4   5        2.47       -0.88      3.53 o
  12   4   5        0.47       -0.46      3.75 o
  13   4   5       15.32       17.74      4.95 o
  14   4   5        6.38        5.08      4.24 o
 -13   5   5       69.72       68.81      6.13 o
 -12   5   5       12.24       18.19      4.53 o
 -11   5   5        6.74        4.57      3.89 o
 -10   5   5        9.79       13.78      3.84 o
  -9   5   5        0.61        1.41      3.24 o
  -8   5   5       82.86       77.01      9.00 o
  -7   5   5      233.26      219.91      8.90 o
  -6   5   5      416.32      388.54     13.38 o
  -5   5   5       69.53       66.38      3.94 o
  -4   5   5      327.30      316.54      6.84 o
  -3   5   5       32.97       39.93      2.64 o
  -2   5   5       39.76       40.62      2.92 o
  -1   5   5       71.73       61.71      2.84 o
   0   5   5      202.98      224.45      6.30 o
   1   5   5      437.62      444.63      9.44 o
   2   5   5       79.91       84.63      4.13 o
   3   5   5     1001.62     1024.63     17.56 o
   4   5   5       58.43       68.44      4.53 o
   5   5   5     1304.06     1235.35     22.82 o
   6   5   5       34.83       31.10      3.49 o
   7   5   5      133.50      136.67      5.61 o
   8   5   5       84.30       91.95      5.40 o
   9   5   5       24.26       32.74      7.68 o
  10   5   5        9.24       20.90      4.49 o
  11   5   5        0.66       -0.83      4.24 o
  12   5   5        3.51        7.49      4.32 o
  13   5   5        1.12        2.61      4.59 o
 -12   6   5        0.93       -1.11      6.03 o
 -11   6   5       45.81       48.34      6.12 o
 -10   6   5       12.76       12.17      4.54 o
  -9   6   5       62.89       65.04      6.12 o
  -8   6   5        5.91       -0.75      3.96 o
  -7   6   5      110.01      102.77      6.94 o
  -6   6   5       44.20       38.29      5.46 o
  -5   6   5       16.99       22.12      4.12 o
  -4   6   5       21.67       20.12      4.36 o
  -3   6   5      112.39      111.94      5.38 o
  -2   6   5        2.43        0.32      2.37 o
  -1   6   5        1.70       -2.26      2.42 o
   0   6   5      245.93      255.00      7.28 o
   1   6   5        2.41       -2.67      2.67 o
   2   6   5        2.41       -1.57      2.64 o
   3   6   5        7.04        9.59      3.12 o
   4   6   5      234.02      233.00      8.17 o
   5   6   5        0.03        0.69      3.87 o
   6   6   5        9.10        8.37      3.87 o
   7   6   5       43.15       39.38      4.45 o
   8   6   5        4.64        2.39      3.54 o
   9   6   5        2.53        0.38      3.77 o
  10   6   5        1.16        1.07      4.26 o
  11   6   5        9.97        8.18      4.78 o
  12   6   5        1.10        6.13      4.87 o
 -11   7   5        5.83       14.75      5.81 o
 -10   7   5        0.78       -4.26      4.86 o
  -9   7   5       14.43       15.06      5.46 o
  -8   7   5        2.15        4.71      4.67 o
  -7   7   5        5.33        5.90      4.81 o
  -6   7   5       20.30       20.00      5.25 o
  -5   7   5       16.13        8.92      4.26 o
  -4   7   5       28.47       27.31      4.79 o
  -3   7   5       22.52       23.20      4.55 o
  -2   7   5       52.30       49.22      5.19 o
  -1   7   5        6.46        2.98      3.28 o
   0   7   5       15.37       18.34      3.76 o
   1   7   5       27.20       28.00      3.69 o
   2   7   5        4.03        4.15      3.12 o
   3   7   5       12.07       10.37      3.82 o
   4   7   5       16.19       15.92      4.09 o
   5   7   5        0.03        2.61      4.23 o
   6   7   5        0.01       -2.97      3.39 o
   7   7   5        0.27        1.74      3.59 o
   8   7   5        4.08        7.60      4.19 o
   9   7   5        0.99        1.94      4.13 o
  10   7   5        0.56        1.93      4.57 o
  -9   8   5       22.06       27.60      6.54 o
  -8   8   5        7.03        6.43      5.69 o
  -7   8   5       60.39       60.72      7.87 o
  -6   8   5        0.26        4.80      5.10 o
  -5   8   5        0.89        1.98      5.21 o
  -4   8   5       21.12       19.89      4.92 o
  -3   8   5       21.90       30.14      5.47 o
  -2   8   5        3.98        4.86      4.04 o
  -1   8   5       75.93       92.66      7.73 o
   0   8   5       34.55       25.99      5.38 o
   1   8   5       72.36       76.46      6.90 o
   2   8   5        0.14       -1.42      4.65 o
   3   8   5       32.10       27.67      6.61 o
   4   8   5       38.72       38.94      7.16 o
   5   8   5        2.84        2.40      4.68 o
   6   8   5       20.00       20.24      5.61 o
   7   8   5       39.76       50.94      8.32 o
   8   8   5       13.16       20.61      7.81 o
   9   8   5        1.01       -1.54      6.21 o
  -6   9   5        2.00       13.39      6.41 o
  -5   9   5       14.91       15.30      6.30 o
  -4   9   5        6.80        3.24      7.39 o
  -3   9   5        0.94        2.61      5.82 o
  -2   9   5       22.11       32.72      6.09 o
  -1   9   5       48.04       33.88      7.33 o
   0   9   5        5.95        6.04      6.18 o
   1   9   5        7.92        9.05     10.74 o
   2   9   5       17.62       28.33     23.33 o
   3   9   5       54.24       58.77     14.11 o
   4   9   5        0.08       -2.79      7.08 o
   5   9   5       31.89       27.98      7.94 o
   6   9   5        0.96       -2.97      7.28 o
 -14   0   6        0.91        1.64      4.44 o
 -13   0   6       47.17       62.01      6.35 o
 -12   0   6       31.54       23.72      4.55 o
 -11   0   6        0.67       -1.26      2.20 o
 -10   0   6       32.55       38.36      3.03 o
  -9   0   6      833.22      803.12     20.64 o
  -8   0   6      804.59      783.60     20.00 o
  -7   0   6       54.26       52.61      3.05 o
  -6   0   6       64.13       50.93      2.97 o
  -5   0   6      490.09      473.98     12.76 o
  -4   0   6     6751.38     7045.14    167.52 o
  -3   0   6     8026.71     8906.78    147.11 o
  -2   0   6        0.16       10.06      1.84 o
  -1   0   6     4343.04     4653.29     68.90 o
   0   0   6      424.38      380.11      7.32 o
   1   0   6      141.23      126.81      4.62 o
   2   0   6     2848.11     2954.35     40.60 o
   3   0   6      294.80      299.60      7.48 o
   4   0   6      103.82      121.50      4.71 o
   5   0   6     4318.86     4185.87     70.14 o
   6   0   6     1109.74     1077.70     20.93 o
   7   0   6      427.98      427.38     18.51 o
   8   0   6       71.66       68.16      4.44 o
   9   0   6     1103.77     1027.23     21.18 o
  10   0   6      106.83      116.25     10.93 o
  11   0   6      103.66       91.10      6.83 o
  12   0   6        3.01        3.81      4.44 o
  13   0   6       13.23        7.46      4.69 o
  14   0   6        4.65        2.01      4.77 o
  15   0   6        2.19        3.22      5.20 o
 -15   1   6        1.69        8.48      6.57 o
 -14   1   6       10.75       11.78      6.35 o
 -13   1   6        2.99       -3.22      5.29 o
 -12   1   6       79.10       79.54      8.15 o
 -11   1   6        2.32       -4.50      4.61 o
 -10   1   6      588.83      559.78     16.87 o
  -9   1   6       14.07       13.95      3.30 o
  -8   1   6      328.49      313.75     13.25 o
  -7   1   6      194.67      202.91      5.70 o
  -6   1   6       95.83       96.19      3.80 o
  -5   1   6     1082.52     1074.94     15.49 o
  -4   1   6      162.33      171.39      3.62 o
  -3   1   6      897.83      923.16     11.55 o
  -2   1   6     2150.55     2158.28     23.09 o
  -1   1   6     1323.56     1323.20     14.72 o
   0   1   6        0.18       -0.08      0.86 o
   1   1   6      352.31      341.33      4.97 o
   2   1   6       52.95       64.14      2.03 o
   3   1   6      985.48     1023.60     13.56 o
   4   1   6        0.16        1.53      1.45 o
   5   1   6      170.65      161.21      4.05 o
   6   1   6        1.43        1.03      1.68 o
   7   1   6      285.60      274.68      5.78 o
   8   1   6      497.21      495.50      8.67 o
   9   1   6      345.68      325.84      6.99 o
  10   1   6       69.97       72.98      4.34 o
  11   1   6       92.68       90.16      4.81 o
  12   1   6        0.04       -0.92      2.91 o
  13   1   6        7.88       14.98      3.55 o
  14   1   6        2.69       -3.43      3.94 o
  15   1   6        0.12       -0.97      3.75 o
 -15   2   6        4.57        8.17      4.20 o
 -14   2   6        2.76        1.69      3.48 o
 -13   2   6        0.11       -6.03      6.03 o
 -12   2   6        0.88        1.38      4.02 o
 -11   2   6        5.07        1.17      3.62 o
 -10   2   6       24.70       17.68      4.13 o
  -9   2   6      167.89      177.33      9.12 o
  -8   2   6      129.80      110.30      5.29 o
  -7   2   6      308.43      304.95      6.41 o
  -6   2   6       65.73       67.14      2.82 o
  -5   2   6     1558.57     1658.75     21.76 o
  -4   2   6       38.11       38.45      1.95 o
  -3   2   6      608.29      647.30      8.31 o
  -2   2   6       82.59       83.34      2.02 o
  -1   2   6      453.53      496.88      6.06 o
   0   2   6      242.88      252.95      3.86 o
   1   2   6      722.97      728.23     10.17 o
   2   2   6      316.84      362.90      6.45 o
   3   2   6      462.52      502.91      8.39 o
   4   2   6      163.46      182.21      4.24 o
   5   2   6      130.25      136.62      3.80 o
   6   2   6       84.59       79.47      3.17 o
   7   2   6        0.01        4.71      1.88 o
   8   2   6       42.81       41.77      2.91 o
   9   2   6      117.62      121.14      4.34 o
  10   2   6      149.38      162.77      5.94 o
  11   2   6       34.40       35.37      3.74 o
  12   2   6        5.99        5.98      3.24 o
  13   2   6       12.32       14.41      3.90 o
  14   2   6        0.36       -2.74      3.70 o
  15   2   6       12.45       11.68      4.40 o
 -15   3   6        0.15        0.50      4.37 o
 -14   3   6        3.88        1.66      5.90 o
 -13   3   6        3.47        3.37     10.01 o
 -12   3   6        7.83        5.62      2.39 o
 -11   3   6        4.24        2.09      3.23 o
 -10   3   6      100.94       96.87      6.12 o
  -9   3   6      431.41      434.24     11.80 o
  -8   3   6       24.83       20.13      2.67 o
  -7   3   6      940.95      898.06     13.05 o
  -6   3   6      246.63      252.61      5.51 o
  -5   3   6     1011.66      996.71     13.28 o
  -4   3   6        1.52        1.66      1.50 o
  -3   3   6      820.98      780.70     13.87 o
  -2   3   6        7.07        7.95      1.57 o
  -1   3   6      107.46      126.32      3.46 o
   0   3   6       35.45       51.37      1.75 o
   1   3   6       10.02        9.52      1.76 o
   2   3   6       22.01       38.93      2.41 o
   3   3   6      165.24      183.49      4.63 o
   4   3   6      743.43      766.18     13.18 o
   5   3   6      111.58      112.77      3.95 o
   6   3   6      153.64      151.27      4.74 o
   7   3   6       39.72       42.44      3.60 o
   8   3   6      313.85      321.40      7.60 o
   9   3   6      178.65      186.91      6.39 o
  10   3   6       21.47       19.96      3.57 o
  11   3   6       26.50       22.48      3.84 o
  12   3   6        4.97        1.16      3.36 o
  13   3   6       14.15       16.12      4.51 o
  14   3   6        0.74        1.22      4.97 o
 -14   4   6       14.28       13.88      5.17 o
 -13   4   6        1.12        2.19      3.32 o
 -12   4   6        1.13        1.35      3.16 o
 -11   4   6       58.21       66.33      4.73 o
 -10   4   6      103.46      108.60      5.58 o
  -9   4   6       29.72       31.33      3.67 o
  -8   4   6       80.98       75.50      5.19 o
  -7   4   6      132.55      137.87      4.64 o
  -6   4   6     1300.37     1317.34     17.62 o
  -5   4   6       75.24       70.77      2.84 o
  -4   4   6      468.88      457.28      7.60 o
  -3   4   6      139.27      125.43      4.41 o
  -2   4   6      261.16      259.60      7.23 o
  -1   4   6      489.25      476.45      7.36 o
   0   4   6       89.38       91.50      3.36 o
   1   4   6      109.03      104.61      6.99 o
   2   4   6      235.94      256.33      6.49 o
   3   4   6      340.35      303.85      8.03 o
   4   4   6      397.38      408.53      9.88 o
   5   4   6      411.41      396.71      9.80 o
   6   4   6      156.49      159.61      6.27 o
   7   4   6     1144.21     1093.44     20.42 o
   8   4   6        4.61        5.73      3.03 o
   9   4   6        3.60        4.54      3.31 o
  10   4   6        9.37       16.34      4.62 o
  11   4   6       36.12       47.00      9.41 o
  12   4   6       40.02       55.40      7.10 o
  13   4   6        8.42        4.85      4.10 o
  14   4   6        0.34       -1.08      6.21 o
 -13   5   6        0.00       -3.93      3.93 o
 -12   5   6       58.03       54.00      5.54 o
 -11   5   6        0.33        1.59      3.75 o
 -10   5   6       23.22       23.59      4.15 o
  -9   5   6        0.02       -2.13      3.25 o
  -8   5   6       80.64       85.28      6.39 o
  -7   5   6       10.15       13.96      3.92 o
  -6   5   6        6.26        4.81      3.24 o
  -5   5   6       95.26       95.40      5.35 o
  -4   5   6        1.91        0.00      2.33 o
  -3   5   6        0.46       -2.01      2.01 o
  -2   5   6        5.85        5.80      1.97 o
  -1   5   6        8.24        6.45      1.68 o
   0   5   6       84.81       83.46      3.60 o
   1   5   6        0.55       -2.22      2.22 o
   2   5   6       19.86       19.87      2.94 o
   3   5   6        0.49        3.44      2.93 o
   4   5   6        0.03        1.19      2.85 o
   5   5   6      287.56      271.85      8.47 o
   6   5   6       61.16       56.66      4.07 o
   7   5   6       42.48       40.21      3.84 o
   8   5   6        5.18       10.00      3.64 o
   9   5   6        1.77        7.57      3.75 o
  10   5   6       22.23       27.58      6.87 o
  11   5   6        0.03       -3.43      5.18 o
  12   5   6        1.33        1.18      4.87 o
  13   5   6        1.47        4.15      4.84 o
 -12   6   6        3.22        7.50      4.94 o
 -11   6   6       59.65       66.08      6.50 o
 -10   6   6        0.03        2.15      4.44 o
  -9   6   6        6.76        6.91      4.27 o
  -8   6   6        0.01        2.80      4.86 o
  -7   6   6        6.88       11.25      4.34 o
  -6   6   6       35.48       24.75      4.83 o
  -5   6   6       65.74       63.62      7.75 o
  -4   6   6       60.69       63.88      5.21 o
  -3   6   6       10.12        7.70      3.43 o
  -2   6   6        9.11       12.79      3.18 o
  -1   6   6       77.20       73.28      4.97 o
   0   6   6        4.28        8.00      2.79 o
   1   6   6      128.84      121.56      5.30 o
   2   6   6      245.21      229.28      7.16 o
   3   6   6       62.29       61.38      4.39 o
   4   6   6        9.61       12.20      3.75 o
   5   6   6        6.52        3.44      3.37 o
   6   6   6       23.13       22.46      3.49 o
   7   6   6       48.19       59.12      7.23 o
   8   6   6       38.60       34.91      5.80 o
   9   6   6        3.40        6.78      4.84 o
  10   6   6        2.61        7.24      4.58 o
  11   6   6       17.56       17.34      5.39 o
  12   6   6        1.57        6.01      5.07 o
 -11   7   6       25.62       43.06      6.74 o
 -10   7   6        2.03        7.24      5.38 o
  -9   7   6       15.10       22.18      5.62 o
  -8   7   6       11.75       14.61      5.13 o
  -7   7   6      197.12      220.30     12.59 o
  -6   7   6        6.87        5.34      4.80 o
  -5   7   6       83.24       83.04      7.29 o
  -4   7   6       24.60       26.09      5.41 o
  -3   7   6       34.48       44.33      5.21 o
  -2   7   6       24.05       23.50      4.61 o
  -1   7   6      216.10      237.18      9.52 o
   0   7   6       37.43       41.31      5.17 o
   1   7   6        1.30       -2.03      3.29 o
   2   7   6       51.35       60.49      4.61 o
   3   7   6       29.22       28.85      4.88 o
   4   7   6        4.91       -1.60      3.41 o
   5   7   6       52.69       57.33      6.06 o
   6   7   6      203.56      223.13      8.66 o
   7   7   6        4.70        1.69      3.93 o
   8   7   6       14.62       20.59      5.01 o
   9   7   6        2.61       11.08      4.86 o
  10   7   6        3.54        5.37      4.82 o
  -9   8   6        1.78        2.44      5.71 o
  -8   8   6       14.87       14.83      8.14 o
  -7   8   6        0.86        4.17      5.56 o
  -6   8   6       18.61        6.64      5.29 o
  -5   8   6        4.84       -3.19      5.02 o
  -4   8   6       44.77       52.48      7.10 o
  -3   8   6        2.74        2.91      5.70 o
  -2   8   6        9.11        8.22      4.60 o
  -1   8   6        4.74        8.16      4.58 o
   0   8   6       47.17       40.84      6.82 o
   1   8   6       41.48       45.58      7.26 o
   2   8   6       32.65       46.19      6.00 o
   3   8   6        0.08       -4.24      4.24 o
   4   8   6       49.80       49.71      7.70 o
   5   8   6       37.31       35.90      9.09 o
   6   8   6        5.33        6.03      4.75 o
   7   8   6        6.71        5.63      5.68 o
   8   8   6        0.86        0.73      5.71 o
  -6   9   6        0.16       -5.44      5.44 o
  -5   9   6       10.36       11.06      6.22 o
  -4   9   6        0.86       -2.09      5.35 o
  -3   9   6        1.38        2.15      5.65 o
  -2   9   6        0.74       -1.60      5.13 o
  -1   9   6        0.37        0.67      6.34 o
   0   9   6        4.23        6.95      6.14 o
   1   9   6        7.81        3.30      5.89 o
   2   9   6        0.60        0.59      7.76 o
   3   9   6        8.38       10.64      8.01 o
   4   9   6        2.63       -2.96      7.33 o
   5   9   6        0.86        8.24      6.93 o
 -15   1   7        0.10        3.05      5.89 o
 -14   1   7       16.06       14.56      5.84 o
 -13   1   7       14.07       24.97      4.17 o
 -12   1   7       26.84       34.96      6.14 o
 -11   1   7       18.89       17.23      5.18 o
 -10   1   7      298.70      303.36     15.02 o
  -9   1   7      370.00      371.14     10.21 o
  -8   1   7       50.91       50.31      3.07 o
  -7   1   7      277.44      272.21      7.85 o
  -6   1   7        0.81        1.49      1.59 o
  -5   1   7       96.07      100.26      2.76 o
  -4   1   7     1617.99     1563.90     20.50 o
  -3   1   7      230.05      228.66      4.17 o
  -2   1   7     2902.28     2944.01     35.14 o
  -1   1   7     1669.23     1891.70     20.71 o
   0   1   7      205.47      188.72      3.70 o
   1   1   7      123.87      130.22      2.97 o
   2   1   7        8.82        5.80      1.29 o
   3   1   7       34.09       39.22      2.10 o
   4   1   7     2461.23     2668.18     32.52 o
   5   1   7      198.56      216.35      4.85 o
   6   1   7       16.24       24.13      2.23 o
   7   1   7      145.54      157.64      4.82 o
   8   1   7      593.14      600.50     10.11 o
   9   1   7      298.50      304.89      6.91 o
  10   1   7        0.01        0.13      2.67 o
  11   1   7       73.81       68.17      4.57 o
  12   1   7       14.95       16.81      3.47 o
  13   1   7        1.11        5.34      3.32 o
  14   1   7        0.18       -0.95      3.35 o
  15   1   7        2.71       -3.73      3.73 o
 -15   2   7        0.36        3.26      3.63 o
 -14   2   7        1.52        2.32      6.65 o
 -13   2   7        0.04       -0.52      6.03 o
 -12   2   7        5.29        4.61      5.67 o
 -11   2   7        1.48        7.86      3.82 o
 -10   2   7      163.22      151.68     10.57 o
  -9   2   7       88.17       93.97      6.03 o
  -8   2   7      684.64      693.83     16.43 o
  -7   2   7      751.66      711.78     11.24 o
  -6   2   7     1177.85     1136.86     17.03 o
  -5   2   7     1706.91     1702.57     22.42 o
  -4   2   7     1846.26     1903.99     23.18 o
  -3   2   7     1889.37     1910.96     22.19 o
  -2   2   7       32.95       30.14      1.46 o
  -1   2   7      461.85      443.81      5.47 o
   0   2   7       65.37       71.70      2.16 o
   1   2   7        2.27       -0.14      1.08 o
   2   2   7      418.23      457.52      7.78 o
   3   2   7      364.68      308.55      6.13 o
   4   2   7       59.89       75.59      2.90 o
   5   2   7      426.87      421.51      7.44 o
   6   2   7       35.66       47.47      2.74 o
   7   2   7       72.19       54.89      4.61 o
   8   2   7      253.63      235.17      8.20 o
   9   2   7       18.23       18.05      2.70 o
  10   2   7      224.75      222.71      7.04 o
  11   2   7       78.26       73.60      6.32 o
  12   2   7       42.22       46.88      4.41 o
  13   2   7        5.61       -3.03      3.03 o
  14   2   7        0.15       -3.05      3.76 o
 -14   3   7       12.41       16.86      6.20 o
 -13   3   7       24.90       13.05     12.64 o
 -12   3   7       21.28       14.45      7.64 o
 -11   3   7       34.92       33.49      8.43 o
 -10   3   7       21.75       22.81      3.66 o
  -9   3   7        9.05        9.63      3.01 o
  -8   3   7      251.62      233.42     10.51 o
  -7   3   7       82.17       88.72      3.05 o
  -6   3   7       26.31       28.04      2.30 o
  -5   3   7       23.20       27.50      2.51 o
  -4   3   7      180.29      178.83      4.05 o
  -3   3   7     1301.88     1316.68     16.20 o
  -2   3   7     1240.73     1287.59     15.98 o
  -1   3   7       39.58       47.61      1.82 o
   0   3   7       45.94       55.67      2.04 o
   1   3   7      236.69      278.41      6.04 o
   2   3   7      113.50      130.77      4.37 o
   3   3   7       80.83       77.98      3.16 o
   4   3   7        1.39       -0.02      1.66 o
   5   3   7       53.96       68.05      3.11 o
   6   3   7      411.83      396.33      7.58 o
   7   3   7      386.92      358.37      7.33 o
   8   3   7       24.40       22.47      2.78 o
   9   3   7       35.66       24.87      3.13 o
  10   3   7       17.64       18.63      3.37 o
  11   3   7       27.80       31.09      4.32 o
  12   3   7        0.55       -0.71      3.44 o
  13   3   7       30.70       29.22      4.79 o
  14   3   7        0.99        1.82      4.24 o
 -14   4   7        0.17       -3.61      5.84 o
 -13   4   7        9.33       14.27      8.22 o
 -12   4   7        0.50        3.47      2.98 o
 -11   4   7        7.51        6.15      3.77 o
 -10   4   7        3.16        4.39      2.93 o
  -9   4   7        1.18        1.45      2.73 o
  -8   4   7      195.50      175.49      7.07 o
  -7   4   7       78.31       91.57      7.25 o
  -6   4   7       10.56        8.59      3.12 o
  -5   4   7        0.66       -0.53      1.74 o
  -4   4   7       63.93       63.93      3.01 o
  -3   4   7      302.14      297.50      6.58 o
  -2   4   7        2.93        4.24      1.79 o
  -1   4   7       17.69       23.75      2.18 o
   0   4   7       94.25       97.37      3.59 o
   1   4   7       49.11       53.15      4.27 o
   2   4   7      282.17      313.70      7.35 o
   3   4   7       93.76       93.65      4.16 o
   4   4   7      218.32      202.91      6.13 o
   5   4   7        7.75        9.52      3.31 o
   6   4   7       11.29       23.25      3.47 o
   7   4   7        0.01        2.72      3.01 o
   8   4   7        0.17        0.82      3.14 o
   9   4   7       19.71       17.60      3.64 o
  10   4   7       51.88       57.04      5.46 o
  11   4   7       17.62       12.16      4.30 o
  12   4   7        1.32        6.44      4.41 o
  13   4   7        0.02        5.26      5.42 o
 -13   5   7        0.02        5.36      4.12 o
 -12   5   7       37.66       48.75      5.20 o
 -11   5   7       10.76       12.02      4.25 o
 -10   5   7        2.52        5.86      4.60 o
  -9   5   7        5.76        6.77      3.69 o
  -8   5   7       33.17       35.28      4.52 o
  -7   5   7      365.97      343.34     13.82 o
  -6   5   7      307.69      300.88      9.32 o
  -5   5   7      160.99      155.94      6.76 o
  -4   5   7      461.76      451.87     11.80 o
  -3   5   7       25.16       27.23      3.17 o
  -2   5   7      246.15      238.04      8.69 o
  -1   5   7      147.63      145.67      5.27 o
   0   5   7       15.56       20.28      2.51 o
   1   5   7      499.85      470.81      9.17 o
   2   5   7      336.98      320.25      8.17 o
   3   5   7      313.12      322.69      9.17 o
   4   5   7      269.46      279.20      8.83 o
   5   5   7       15.38       12.88      3.70 o
   6   5   7      275.24      264.66      7.84 o
   7   5   7       84.18       97.25      5.14 o
   8   5   7        5.51        6.37      3.51 o
   9   5   7       51.38       53.24      5.14 o
  10   5   7        6.54        3.96      4.13 o
  11   5   7       13.98       16.95      5.09 o
  12   5   7        7.28        7.82      4.88 o
 -12   6   7        0.29       -5.12      5.12 o
 -11   6   7        2.36        3.19      4.66 o
 -10   6   7       14.25       13.13      4.69 o
  -9   6   7       18.91        6.96      4.37 o
  -8   6   7       11.94        6.42      4.64 o
  -7   6   7        8.12        9.06      4.44 o
  -6   6   7      156.60      158.55      8.27 o
  -5   6   7      286.31      302.15     10.13 o
  -4   6   7       25.25       35.14      4.50 o
  -3   6   7       11.10        6.34      3.61 o
  -2   6   7        1.49        3.24      3.31 o
  -1   6   7       19.08       18.85      3.59 o
   0   6   7        3.63        4.38      2.75 o
   1   6   7       82.29       78.75      4.60 o
   2   6   7        2.79        6.31      4.18 o
   3   6   7       13.71       12.72      3.52 o
   4   6   7        1.87        4.70      3.49 o
   5   6   7      115.26      110.53      7.61 o
   6   6   7       14.80       16.64      3.44 o
   7   6   7      136.56      149.47      8.15 o
   8   6   7       18.07       12.11      3.97 o
   9   6   7        3.12        5.27      4.23 o
  10   6   7       14.06       16.59      5.09 o
  11   6   7       20.90       27.45      5.89 o
 -10   7   7        1.69       -1.57      5.19 o
  -9   7   7        0.11        1.63      4.98 o
  -8   7   7       11.91       10.73      5.12 o
  -7   7   7        1.21       -3.21      4.77 o
  -6   7   7        1.08        1.18      4.59 o
  -5   7   7       48.42       39.80      5.95 o
  -4   7   7        0.37       -3.78      3.78 o
  -3   7   7        1.17       -2.22      3.63 o
  -2   7   7       10.77        3.73      3.86 o
  -1   7   7       38.54       26.63      4.89 o
   0   7   7        3.73        4.45      3.45 o
   1   7   7        0.26        1.73      3.34 o
   2   7   7        0.75       -0.60      3.51 o
   3   7   7        1.70       -3.88      3.88 o
   4   7   7       12.51       10.40      3.97 o
   5   7   7        5.98        1.18      4.48 o
   6   7   7        5.83        3.86      3.69 o
   7   7   7        0.92        2.88      3.89 o
   8   7   7        0.50       -0.92      4.28 o
   9   7   7        0.00       -2.47      4.92 o
  10   7   7        0.92       10.97      6.70 o
  -8   8   7        7.78        6.89      5.52 o
  -7   8   7        0.17       -3.20      4.98 o
  -6   8   7       31.64       28.94      6.44 o
  -5   8   7       84.35       87.30      8.25 o
  -4   8   7        3.41        1.50      9.16 o
  -3   8   7       56.99       53.74      6.31 o
  -2   8   7       10.08        4.68      4.54 o
  -1   8   7      116.11      142.05     14.79 o
   0   8   7        0.15        9.63      4.71 o
   1   8   7       24.16       22.13      6.36 o
   2   8   7        6.92        5.67      5.77 o
   3   8   7        3.71       -1.36      4.58 o
   4   8   7        0.84       10.44      5.71 o
   5   8   7        3.15        1.33      5.98 o
   6   8   7       14.38       23.47      5.61 o
   7   8   7        4.79        5.65      6.08 o
   8   8   7        7.55       11.25      6.09 o
  -5   9   7        5.40       -5.88      7.37 o
  -4   9   7       54.12       50.51      7.89 o
  -3   9   7        0.91       -4.92      5.55 o
  -2   9   7       13.44       13.55      7.81 o
  -1   9   7        1.64        2.23      5.94 o
   0   9   7       20.91       37.22      7.69 o
   1   9   7       18.27       13.13      6.89 o
   2   9   7       30.68       23.98      9.22 o
   3   9   7        0.00       -5.83      7.14 o
   4   9   7        7.34       -3.09      7.68 o
   5   9   7        0.00      -10.01     11.37 o
  -9   0   8       53.53       53.81      3.84 o
  -8   0   8      564.97      481.18     13.32 o
  -7   0   8      755.84      685.58     28.17 o
  -6   0   8        0.31        1.26      2.03 o
  -5   0   8      371.94      373.75      8.79 o
  -4   0   8       33.26       29.69      2.70 o
  -3   0   8      208.00      222.28      5.63 o
  -2   0   8     2083.58     2063.84     35.93 o
  -1   0   8      240.01      261.30      5.83 o
   0   0   8      222.05      192.39      5.05 o
   1   0   8       64.09       52.56      3.29 o
   2   0   8       33.03       22.93      2.20 o
   3   0   8       47.23       47.96      4.33 o
   4   0   8      256.60      278.50      7.90 o
   5   0   8       23.47       17.65      2.89 o
   6   0   8     1558.61     1565.87     29.42 o
   7   0   8       11.70        9.80      3.11 o
   8   0   8       36.37       40.34      4.35 o
   9   0   8       11.75       10.83      3.69 o
  10   0   8      331.94      313.30     19.14 o
  11   0   8      187.99      178.28      9.41 o
  12   0   8        0.78        4.05      4.36 o
  13   0   8        4.47        8.10      4.83 o
  14   0   8        2.29       -1.65      6.38 o
 -14   1   8       20.83       29.78      6.05 o
 -13   1   8        2.02       -3.19      3.19 o
 -12   1   8       61.09       68.82      4.97 o
 -11   1   8       12.92       12.21      7.06 o
 -10   1   8       13.78       14.63      3.11 o
  -9   1   8       76.79       72.91      3.82 o
  -8   1   8       27.82       26.94      2.71 o
  -7   1   8       10.36        6.53      1.78 o
  -6   1   8      321.17      325.02      6.41 o
  -5   1   8      613.68      580.51      9.33 o
  -4   1   8      240.90      241.46      3.80 o
  -3   1   8     1608.98     1607.28     21.39 o
  -2   1   8      646.70      674.84     10.16 o
  -1   1   8     1108.23     1153.40     13.33 o
   0   1   8      133.00      113.43      2.81 o
   1   1   8      126.99      115.06      2.83 o
   2   1   8      273.22      291.52      5.09 o
   3   1   8       28.86       28.94      2.77 o
   4   1   8      555.53      571.86      9.06 o
   5   1   8       98.36      113.28      3.64 o
   6   1   8      138.82      122.74      4.94 o
   7   1   8       20.88       24.81      2.53 o
   8   1   8       22.64       20.84      2.69 o
   9   1   8       32.13       34.57      3.10 o
  10   1   8       36.66       36.91      4.64 o
  11   1   8       35.16       38.30      4.00 o
  12   1   8        5.89        6.36      3.25 o
  13   1   8        0.97        1.55      3.69 o
  14   1   8        0.34       -3.36      3.36 o
 -15   2   8        6.32       15.79      7.39 o
 -14   2   8        9.81        7.77      7.14 o
 -13   2   8        1.49       -4.34      5.54 o
 -12   2   8        1.59        9.05      5.86 o
 -11   2   8       22.99       21.47      7.42 o
 -10   2   8       11.59       13.47      4.11 o
  -9   2   8        9.85        9.79      7.39 o
  -8   2   8       83.72       87.60      3.78 o
  -7   2   8      168.49      162.28      4.08 o
  -6   2   8      726.65      671.13     10.97 o
  -5   2   8      102.30       91.60      2.58 o
  -4   2   8      353.49      370.12      7.91 o
  -3   2   8      198.46      209.67      3.94 o
  -2   2   8      835.41      877.24     10.48 o
  -1   2   8      111.05      115.81      2.81 o
   0   2   8      132.84      128.96      3.16 o
   1   2   8      258.61      293.29      5.15 o
   2   2   8      100.39       89.37      3.21 o
   3   2   8      369.60      363.73      7.05 o
   4   2   8      118.73      121.57      3.70 o
   5   2   8        5.55        4.85      1.82 o
   6   2   8        4.75       -0.76      1.76 o
   7   2   8      131.29      133.49      4.40 o
   8   2   8        4.74        2.39      2.23 o
   9   2   8       51.56       37.17      3.71 o
  10   2   8       35.16       35.41      3.85 o
  11   2   8       43.21       47.31      4.30 o
  12   2   8       13.72       14.91      3.73 o
  13   2   8       17.44       18.37      3.96 o
  14   2   8        0.72       -2.24      3.60 o
 -14   3   8        1.95        2.70      7.80 o
 -13   3   8        3.80       -3.41      6.74 o
 -12   3   8        5.57        3.98      6.65 o
 -11   3   8       23.96       22.52      7.53 o
 -10   3   8        3.69        0.71      6.19 o
  -9   3   8       23.86       26.52      2.76 o
  -8   3   8      404.78      370.01      8.99 o
  -7   3   8       51.39       46.88      2.33 o
  -6   3   8      537.32      496.35      8.13 o
  -5   3   8      269.32      247.61      4.88 o
  -4   3   8     1002.87      995.11     12.73 o
  -3   3   8        0.23        0.35      1.54 o
  -2   3   8      573.08      548.02      8.12 o
  -1   3   8      334.81      345.73      5.68 o
   0   3   8       50.40       41.91      1.96 o
   1   3   8      157.70      131.70      3.89 o
   2   3   8        1.56        2.16      1.59 o
   3   3   8      145.06      146.38      5.59 o
   4   3   8       52.04       57.77      3.13 o
   5   3   8      110.31      113.23      4.13 o
   6   3   8       16.01       18.10      2.81 o
   7   3   8       38.58       58.97      3.67 o
   8   3   8       16.34       13.41      2.53 o
   9   3   8       35.50       37.16      3.53 o
  10   3   8       29.11       36.34      5.14 o
  11   3   8       18.67       17.65      3.64 o
  12   3   8       36.06       28.04      4.62 o
  13   3   8        1.76        0.45      3.95 o
  14   3   8       19.84       27.21      5.16 o
 -13   4   8        0.89        1.83      4.51 o
 -12   4   8       18.51       19.75      3.67 o
 -11   4   8        0.29       -0.23      2.75 o
 -10   4   8       12.20       11.63      3.18 o
  -9   4   8       21.96       27.79      3.55 o
  -8   4   8        9.31       13.56      3.18 o
  -7   4   8       24.91       29.17      3.76 o
  -6   4   8        9.76       11.23      2.99 o
  -5   4   8      752.74      761.30     12.08 o
  -4   4   8      108.21      107.88      3.76 o
  -3   4   8       71.29       66.32      3.31 o
  -2   4   8      225.79      213.34      5.88 o
  -1   4   8       43.45       46.51      2.93 o
   0   4   8      219.87      221.20      5.50 o
   1   4   8       29.77       31.90      2.62 o
   2   4   8       73.28       78.91      4.46 o
   3   4   8       51.78       51.05      4.10 o
   4   4   8      284.02      276.95      7.17 o
   5   4   8       15.93       16.36      2.82 o
   6   4   8      112.14      106.98      4.26 o
   7   4   8        4.44        0.34      2.48 o
   8   4   8      151.33      144.04      5.95 o
   9   4   8       10.27        7.60      3.11 o
  10   4   8        2.83        6.54      3.77 o
  11   4   8        0.02       -2.21      3.41 o
  12   4   8       35.60       47.77      5.93 o
  13   4   8       31.08       19.44      6.44 o
 -13   5   8        2.16        2.99      6.82 o
 -12   5   8        1.56       -0.59      3.77 o
 -11   5   8        9.25       14.96      4.21 o
 -10   5   8        1.02       -1.82      3.50 o
  -9   5   8        7.69        5.28      3.63 o
  -8   5   8        0.03        1.71      3.73 o
  -7   5   8        0.84       -3.25      3.25 o
  -6   5   8        0.63       -3.41      3.41 o
  -5   5   8        5.95        5.39      3.32 o
  -4   5   8       58.91       67.32      4.93 o
  -3   5   8       41.26       36.38      3.55 o
  -2   5   8        0.04        0.46      2.56 o
  -1   5   8      302.69      290.52      7.45 o
   0   5   8        7.87        9.12      2.79 o
   1   5   8      172.82      154.76      5.73 o
   2   5   8      208.00      229.71      7.82 o
   3   5   8        6.66        7.18      3.12 o
   4   5   8        2.04        5.16      2.76 o
   5   5   8       41.59       44.26      4.36 o
   6   5   8       77.75       90.58      5.05 o
   7   5   8       20.24       15.81      3.47 o
   8   5   8        7.89        4.76      3.58 o
   9   5   8        7.23        0.00      3.49 o
  10   5   8        3.26        2.77      4.33 o
  11   5   8       14.23       15.72      5.32 o
  12   5   8        2.16        4.86      5.09 o
 -11   6   8        0.97        1.95      7.31 o
 -10   6   8        9.35       17.57      4.92 o
  -9   6   8        2.92        6.10      4.27 o
  -8   6   8        0.10        6.26      4.20 o
  -7   6   8        1.00        7.21      3.95 o
  -6   6   8       12.63       16.10      4.61 o
  -5   6   8      127.29      119.39      7.45 o
  -4   6   8      171.24      180.88      9.24 o
  -3   6   8       17.14       18.17      4.01 o
  -2   6   8      115.32      110.72      8.74 o
  -1   6   8        0.41       -3.52      3.52 o
   0   6   8      586.87      578.00     19.85 o
   1   6   8       37.30       33.27      6.08 o
   2   6   8       80.31       84.31      4.81 o
   3   6   8       31.01       26.93      4.14 o
   4   6   8       28.57       35.27      4.57 o
   5   6   8        6.23       11.49      3.79 o
   6   6   8        0.15        0.48      3.34 o
   7   6   8        0.18        3.90      3.72 o
   8   6   8        5.52        3.79      3.81 o
   9   6   8       24.65       27.23      5.43 o
  10   6   8        9.23       16.96      5.17 o
  11   6   8        0.00        5.42      5.22 o
 -10   7   8       34.55       42.10      6.95 o
  -9   7   8        0.39       -0.39      4.85 o
  -8   7   8       11.73       10.22      6.96 o
  -7   7   8        0.08       -3.85      4.40 o
  -6   7   8       65.06       54.93     10.27 o
  -5   7   8        1.52       -4.23      4.23 o
  -4   7   8       86.08       85.04      7.48 o
  -3   7   8      144.26      159.53      8.10 o
  -2   7   8       26.74       19.86      4.77 o
  -1   7   8       28.43       30.92      5.14 o
   0   7   8       26.20       29.54      5.75 o
   1   7   8       68.94       79.57      5.70 o
   2   7   8       14.16        6.63      3.80 o
   3   7   8       42.66       39.27      5.55 o
   4   7   8       14.39       15.82      4.83 o
   5   7   8        3.40        3.58      5.31 o
   6   7   8        3.02       -0.37      4.17 o
   7   7   8       14.58       11.19      4.95 o
   8   7   8        4.21        5.18      6.99 o
   9   7   8        9.92       19.33      8.63 o
  -8   8   8        4.30        3.01      5.57 o
  -7   8   8        0.25       -5.03      5.03 o
  -6   8   8        8.47        8.03      5.57 o
  -5   8   8       11.12       12.43      5.84 o
  -4   8   8        3.36       -4.95      4.95 o
  -3   8   8       28.77       43.04     10.61 o
  -2   8   8       17.54       22.84      5.44 o
  -1   8   8        0.18       -1.64      4.40 o
   0   8   8       17.14        8.38      4.93 o
   1   8   8       39.88       37.38      6.99 o
   2   8   8       20.51       26.31      6.74 o
   3   8   8        1.16       -2.67      5.27 o
   4   8   8        4.79        0.34      5.38 o
   5   8   8        0.09       -5.48      5.48 o
   6   8   8        0.15        4.06      4.79 o
   7   8   8        0.01       -4.84      5.02 o
  -4   9   8        5.74        4.06      6.38 o
  -3   9   8       46.16       47.25      6.70 o
  -2   9   8        1.96       -5.02      5.90 o
  -1   9   8        3.29       -4.40      6.06 o
   0   9   8        4.12       13.84      6.94 o
   1   9   8       15.17       16.20      8.68 o
   2   9   8        1.56        1.57      7.56 o
   3   9   8       12.10       14.00      9.02 o
   4   9   8       12.71       15.52      9.23 o
 -13   1   9        3.30        8.19      3.34 o
 -12   1   9       17.65       16.19      3.50 o
 -11   1   9       27.99       34.37      3.86 o
 -10   1   9        4.57       -2.61      2.61 o
  -9   1   9        6.96        1.50      2.66 o
  -8   1   9      120.57      108.50      3.79 o
  -7   1   9       15.76       17.60      1.82 o
  -6   1   9       27.76       26.06      2.09 o
  -5   1   9      147.79      131.47      3.03 o
  -4   1   9      225.76      224.97      4.52 o
  -3   1   9        0.20        1.02      1.22 o
  -2   1   9       24.26       23.00      1.90 o
  -1   1   9      444.51      462.91      6.93 o
   0   1   9      281.53      279.05      4.71 o
   1   1   9       34.09       31.91      2.69 o
   2   1   9      216.04      242.48      4.69 o
   3   1   9       11.83        7.07      1.61 o
   4   1   9       81.10       82.91      3.19 o
   5   1   9       37.85       32.28      2.46 o
   6   1   9      413.71      401.05      7.65 o
   7   1   9        0.03        3.71      2.17 o
   8   1   9        0.12       -0.59      2.14 o
   9   1   9       10.09        6.99      2.51 o
  10   1   9       42.54       39.48      3.98 o
  11   1   9        6.43        4.10      3.11 o
  12   1   9        4.37        3.19      3.50 o
  13   1   9        5.31        5.04      3.61 o
  14   1   9        6.86        8.94      4.07 o
 -14   2   9       40.92       53.12      8.64 o
 -13   2   9        0.52        6.44      6.35 o
 -12   2   9       58.43       70.35      8.94 o
 -11   2   9        1.68       -1.22      3.60 o
 -10   2   9      126.61      123.46      7.13 o
  -9   2   9       38.47       33.12      4.62 o
  -8   2   9      183.59      191.51      5.39 o
  -7   2   9       13.33       14.36      2.13 o
  -6   2   9      757.81      733.03      9.98 o
  -5   2   9       24.87       24.96      1.88 o
  -4   2   9      259.34      260.80      4.51 o
  -3   2   9      178.20      165.31      3.60 o
  -2   2   9       65.21       59.87      2.17 o
  -1   2   9      237.46      228.33      4.19 o
   0   2   9      446.46      431.94      6.31 o
   1   2   9      200.52      223.42      4.46 o
   2   2   9       74.26       69.89      3.33 o
   3   2   9      295.45      251.56      5.76 o
   4   2   9       40.19       43.98      2.64 o
   5   2   9       71.13       71.62      3.26 o
   6   2   9        1.04       -1.88      1.88 o
   7   2   9       17.01       16.71      2.52 o
   8   2   9       83.08       77.09      3.86 o
   9   2   9        8.58       10.88      2.65 o
  10   2   9        6.74        7.88      3.22 o
  11   2   9       15.94       15.15      3.49 o
  12   2   9        0.65       -0.46      3.24 o
  13   2   9        6.88        6.46      3.69 o
  14   2   9        2.07        8.42      4.09 o
 -14   3   9        1.10        7.58      7.69 o
 -13   3   9        6.49       18.46      7.88 o
 -12   3   9        1.58       -1.85      6.76 o
 -11   3   9        1.50       -4.14      6.19 o
 -10   3   9       11.46        4.09      6.41 o
  -9   3   9       18.32       24.26      9.69 o
  -8   3   9       14.00       14.95      2.04 o
  -7   3   9       89.39       90.55      3.28 o
  -6   3   9       38.12       34.67      2.73 o
  -5   3   9       39.03       36.09      2.19 o
  -4   3   9      157.73      149.38      3.65 o
  -3   3   9       91.81       95.19      2.98 o
  -2   3   9        9.27        9.68      1.47 o
  -1   3   9        9.87       10.96      1.58 o
   0   3   9      196.02      174.22      4.76 o
   1   3   9      627.82      610.79     10.15 o
   2   3   9      349.01      351.80     11.83 o
   3   3   9        2.27        4.65      1.99 o
   4   3   9       77.75       74.71      3.58 o
   5   3   9        8.17        7.17      2.12 o
   6   3   9       22.73       15.53      2.50 o
   7   3   9        1.42       -2.16      2.16 o
   8   3   9       35.76       28.31      3.33 o
   9   3   9        1.12       -2.75      3.23 o
  10   3   9        2.37        2.39      3.09 o
  11   3   9        7.08       12.68      3.62 o
  12   3   9        6.59        8.85      3.73 o
  13   3   9        0.15        2.84      4.26 o
 -13   4   9        0.17        1.61      4.09 o
 -12   4   9        0.43        4.50      4.05 o
 -11   4   9        0.45       -2.11      2.89 o
 -10   4   9        8.21        6.61      3.17 o
  -9   4   9        0.14       -2.30      4.09 o
  -8   4   9        1.91       -2.12      2.86 o
  -7   4   9       35.70       29.99      3.89 o
  -6   4   9      182.03      168.40      7.21 o
  -5   4   9       51.18       47.69      3.98 o
  -4   4   9      130.23      118.05      5.09 o
  -3   4   9       17.83       10.55      2.06 o
  -2   4   9      654.03      678.08     10.71 o
  -1   4   9       25.36       20.20      2.33 o
   0   4   9      180.06      178.05      5.03 o
   1   4   9       49.22       52.82      3.04 o
   2   4   9       36.81       35.74      2.80 o
   3   4   9        0.19        0.15      2.41 o
   4   4   9       86.07       81.12      4.34 o
   5   4   9       17.85       24.19      2.88 o
   6   4   9        2.51        4.26      2.37 o
   7   4   9       14.52       21.51      2.99 o
   8   4   9        0.49        0.74      2.57 o
   9   4   9        0.33       -1.19      2.89 o
  10   4   9        3.93        4.35      3.64 o
  11   4   9        7.81        9.38      4.62 o
  12   4   9       16.68       19.66      5.45 o
  13   4   9        0.00        3.92      5.80 o
 -12   5   9        3.00       -3.07      3.76 o
 -11   5   9       14.82       17.96      4.34 o
 -10   5   9        0.22        2.82      3.73 o
  -9   5   9       49.49       52.91      5.18 o
  -8   5   9       25.10       21.14      4.19 o
  -7   5   9       82.50       76.46      5.74 o
  -6   5   9       14.24        6.09      3.84 o
  -5   5   9      195.88      189.47      8.63 o
  -4   5   9       12.52       21.81      3.75 o
  -3   5   9       63.63       68.89      5.40 o
  -2   5   9       67.81       68.17      4.47 o
  -1   5   9        3.09        2.25      2.84 o
   0   5   9      525.08      491.23     10.63 o
   1   5   9        1.37        4.18      2.81 o
   2   5   9     1000.39      988.94     19.53 o
   3   5   9       13.20       12.29      3.55 o
   4   5   9      125.33      138.46      6.36 o
   5   5   9       15.47       17.09      3.90 o
   6   5   9       11.12       12.45      3.38 o
   7   5   9        0.37       -1.45      2.90 o
   8   5   9       17.06       24.11      4.34 o
   9   5   9        0.92       -0.54      3.92 o
  10   5   9        0.49       -5.12      5.12 o
  11   5   9        0.80       -0.75      4.67 o
  12   5   9       17.11       32.45      6.45 o
 -11   6   9        0.05        2.58      4.76 o
 -10   6   9        0.06        0.17      4.30 o
  -9   6   9        3.03        3.33      8.06 o
  -8   6   9       50.99       48.62      5.72 o
  -7   6   9        6.38       11.14      4.45 o
  -6   6   9       11.67       10.88      4.58 o
  -5   6   9        3.22        4.06      4.43 o
  -4   6   9       42.57       39.59      5.11 o
  -3   6   9        1.63       -0.50      3.36 o
  -2   6   9       52.02       55.68      5.35 o
  -1   6   9        0.15        0.10      3.46 o
   0   6   9       46.64       54.76      4.73 o
   1   6   9        1.78        2.38      3.63 o
   2   6   9       26.31       29.33      8.83 o
   3   6   9      148.73      135.39      7.75 o
   4   6   9        3.06       -2.83      3.34 o
   5   6   9       40.95       46.37      5.78 o
   6   6   9        0.03       -3.63      3.63 o
   7   6   9        5.18       10.88      4.11 o
   8   6   9        3.53        3.18      4.17 o
   9   6   9        1.37        4.33      5.41 o
  10   6   9        0.82       -0.12      5.41 o
  -9   7   9        1.27       -0.10      4.97 o
  -8   7   9        4.18        3.99      4.88 o
  -7   7   9       24.05       31.02      5.74 o
  -6   7   9       18.12        9.84      5.17 o
  -5   7   9       20.61       20.71      5.43 o
  -4   7   9       18.06        9.67      5.04 o
  -3   7   9       11.35       12.74      4.67 o
  -2   7   9       14.89       12.83      4.60 o
  -1   7   9       13.18       11.44      4.32 o
   0   7   9       51.42       59.46      6.07 o
   1   7   9        0.50       -3.91      3.91 o
   2   7   9       23.37       24.34      5.03 o
   3   7   9       14.31        7.12      4.71 o
   4   7   9        0.38       -1.36      4.41 o
   5   7   9        0.91       -5.66      6.84 o
   6   7   9        0.77        5.55      4.49 o
   7   7   9        0.76        1.49      4.63 o
   8   7   9       16.67       19.48      6.69 o
   9   7   9        8.48        8.86      6.33 o
  -7   8   9        1.60        0.85      5.37 o
  -6   8   9       11.86        8.22      5.62 o
  -5   8   9        0.37       -2.26      5.41 o
  -4   8   9       51.76       52.83      7.82 o
  -3   8   9       37.98       45.44      7.16 o
  -2   8   9       84.65       90.02      8.60 o
  -1   8   9       55.15       59.52      6.60 o
   0   8   9       55.94       68.31      6.97 o
   1   8   9        3.81        5.25      5.57 o
   2   8   9        1.91       -5.39      5.39 o
   3   8   9       13.91       16.02      6.20 o
   4   8   9       17.23       20.56      8.38 o
   5   8   9        0.19        5.49      7.51 o
   6   8   9        3.66        4.52      5.22 o
   7   8   9        0.66       -1.31      5.76 o
  -3   9   9       41.14       46.42      8.15 o
  -2   9   9        5.76       11.69      6.48 o
  -1   9   9        1.30       -2.63      7.81 o
   0   9   9       42.39       59.68      8.82 o
   1   9   9       15.27       27.20      7.64 o
   2   9   9       27.11       42.43     15.23 o
 -10   0  10      185.62      184.83      9.30 o
  -9   0  10       35.48       39.02      3.31 o
  -8   0  10      206.76      183.59      7.38 o
  -7   0  10      104.99      108.78      4.92 o
  -6   0  10       35.27       34.65      2.84 o
  -5   0  10       18.52       20.23      2.43 o
  -4   0  10      714.21      699.60     13.88 o
  -3   0  10      814.36      815.98     18.57 o
  -2   0  10       42.27       40.74      3.07 o
  -1   0  10      386.72      391.94      9.58 o
   0   0  10       20.32       18.01      3.27 o
   1   0  10      861.39      892.08     17.83 o
   2   0  10      161.30      166.03      5.31 o
   3   0  10      409.11      398.21     10.16 o
   4   0  10      523.86      535.58     12.72 o
   5   0  10      164.87      159.48     10.29 o
   6   0  10      158.28      153.24      6.59 o
   7   0  10        4.70        4.63      3.18 o
   8   0  10       68.47       70.21      5.28 o
   9   0  10        0.75        1.67      3.46 o
  10   0  10        0.43        1.43      6.88 o
  11   0  10        0.25        2.35      4.58 o
  12   0  10       10.06       23.11      5.83 o
  13   0  10        0.00        0.94      5.06 o
  14   0  10        0.06        7.45      5.99 o
 -13   1  10       15.13       14.21      3.67 o
 -12   1  10       14.39       16.21      3.66 o
 -11   1  10       21.98       30.50      4.58 o
 -10   1  10       27.29       27.29      3.78 o
  -9   1  10        7.51        3.18      2.95 o
  -8   1  10       25.13       27.88      2.52 o
  -7   1  10      456.85      412.18      8.16 o
  -6   1  10      787.64      747.28     10.76 o
  -5   1  10       71.27       76.92      2.67 o
  -4   1  10      149.90      139.81      3.73 o
  -3   1  10      413.86      414.51      6.79 o
  -2   1  10       23.76       24.02      1.90 o
  -1   1  10       79.13       79.22      2.63 o
   0   1  10       81.94       64.68      2.46 o
   1   1  10       16.80       12.63      1.56 o
   2   1  10        7.83        4.97      1.54 o
   3   1  10       44.08       42.58      2.56 o
   4   1  10        0.58        1.12      1.70 o
   5   1  10       11.19       13.28      2.27 o
   6   1  10      192.95      196.81      5.36 o
   7   1  10       96.78       93.60      4.59 o
   8   1  10       13.01       12.93      2.58 o
   9   1  10        1.37        0.45      2.37 o
  10   1  10        0.23       -2.69      2.69 o
  11   1  10        2.55        3.61      3.23 o
  12   1  10        1.77       -2.03      3.26 o
  13   1  10        0.02        2.54      3.67 o
  14   1  10        3.97        1.18      3.84 o
 -14   2  10        8.16       13.01      6.71 o
 -13   2  10        4.95        6.11      6.60 o
 -12   2  10        0.01       -1.34      5.54 o
 -11   2  10        5.18        6.24      5.56 o
 -10   2  10        3.55       -0.76      3.76 o
  -9   2  10        0.90       -0.42      5.00 o
  -8   2  10       31.95       28.06      2.68 o
  -7   2  10       88.04       76.85      3.91 o
  -6   2  10       16.83       17.57      1.70 o
  -5   2  10       19.48       16.24      1.78 o
  -4   2  10       31.87       34.32      1.94 o
  -3   2  10       14.33       14.30      1.80 o
  -2   2  10        8.77        7.17      1.47 o
  -1   2  10       29.19       30.28      1.95 o
   0   2  10      310.49      306.00      5.18 o
   1   2  10       14.69       16.51      1.78 o
   2   2  10      336.08      321.83      7.34 o
   3   2  10       53.00       40.64      2.81 o
   4   2  10      101.92       98.93      3.68 o
   5   2  10        1.96        2.16      1.98 o
   6   2  10        1.30       -0.46      2.05 o
   7   2  10       13.77       12.12      2.46 o
   8   2  10       22.58       35.55      3.18 o
   9   2  10       15.53       15.14      2.83 o
  10   2  10        0.13       -0.76      2.93 o
  11   2  10        2.82        2.27      3.30 o
  12   2  10        2.89       -3.01      3.33 o
  13   2  10        0.55        4.50      3.85 o
 -13   3  10        1.86        5.67      7.34 o
 -12   3  10       20.94       21.05      8.10 o
 -11   3  10        5.40        4.42      6.82 o
 -10   3  10       65.03       77.50     10.42 o
  -9   3  10       18.47       14.52      2.78 o
  -8   3  10      322.80      326.43      7.80 o
  -7   3  10       65.57       58.82      3.14 o
  -6   3  10      153.38      141.14      4.74 o
  -5   3  10       46.15       48.27      2.62 o
  -4   3  10      696.71      689.03      9.78 o
  -3   3  10       62.94       62.69      2.62 o
  -2   3  10       92.72       82.94      3.37 o
  -1   3  10        5.75        3.71      1.61 o
   0   3  10      265.71      266.06      6.02 o
   1   3  10      177.33      163.48      5.68 o
   2   3  10      486.46      473.92     11.05 o
   3   3  10       17.46       20.01      2.46 o
   4   3  10       11.84        9.38      2.34 o
   5   3  10      213.68      245.27      6.10 o
   6   3  10       15.29       17.09      2.69 o
   7   3  10        0.71        1.31      2.33 o
   8   3  10       15.06       14.17      3.27 o
   9   3  10        6.20        7.23      2.91 o
  10   3  10        8.66       14.93      3.66 o
  11   3  10        2.43        7.33      3.53 o
  12   3  10        2.60        4.01      4.17 o
  13   3  10        2.85        4.49      4.34 o
 -13   4  10        2.44        2.63      5.99 o
 -12   4  10        1.13       -3.99      3.99 o
 -11   4  10       22.55       19.41      3.48 o
 -10   4  10       28.31       33.28      3.92 o
  -9   4  10       97.89       98.83      6.50 o
  -8   4  10        9.54       13.00      3.56 o
  -7   4  10      145.62      148.19      7.02 o
  -6   4  10        0.06        2.70      3.27 o
  -5   4  10       85.63       87.54      6.64 o
  -4   4  10       18.17       20.72      4.18 o
  -3   4  10       19.12       10.34      3.49 o
  -2   4  10      165.60      168.38      6.06 o
  -1   4  10       85.19       85.47      4.09 o
   0   4  10       32.99       30.26      2.69 o
   1   4  10        1.11        1.59      2.25 o
   2   4  10      311.57      314.80      9.55 o
   3   4  10      163.79      154.53      6.09 o
   4   4  10      201.11      185.40      7.04 o
   5   4  10       12.85       11.14      3.07 o
   6   4  10       45.07       37.74      3.64 o
   7   4  10        0.23       -0.64      2.68 o
   8   4  10       12.21       17.95      3.64 o
   9   4  10        2.04       -0.33      3.13 o
  10   4  10        1.32        0.30      3.96 o
  11   4  10        0.03       -4.35      4.35 o
  12   4  10        1.55        5.40      4.88 o
 -12   5  10        0.02       -0.21      5.06 o
 -11   5  10        1.20       -2.30      3.84 o
 -10   5  10        1.96       -3.70      3.70 o
  -9   5  10        7.78        4.83      3.93 o
  -8   5  10       32.04       34.82      6.88 o
  -7   5  10        0.69       -3.44      3.44 o
  -6   5  10       63.40       55.95      5.32 o
  -5   5  10       89.36       85.95      6.16 o
  -4   5  10        2.68        2.99      3.19 o
  -3   5  10        1.11       -0.41      3.85 o
  -2   5  10      136.51      133.24      6.62 o
  -1   5  10       14.75       20.21      3.54 o
   0   5  10       29.43       29.19      4.28 o
   1   5  10        0.01       -3.21      3.21 o
   2   5  10       24.10       21.24      4.36 o
   3   5  10        0.57        5.37      3.36 o
   4   5  10       23.77       17.27      3.92 o
   5   5  10       21.08       12.09      3.71 o
   6   5  10        1.66        0.59      3.04 o
   7   5  10       16.22       14.13      4.01 o
   8   5  10        3.60        2.80      3.77 o
   9   5  10        1.11        6.23      4.33 o
  10   5  10        0.00        2.99      4.72 o
  11   5  10        0.19       -4.60      4.60 o
 -11   6  10       14.54       14.52      5.14 o
 -10   6  10        0.41       -2.22      4.44 o
  -9   6  10        1.89       -0.35      4.36 o
  -8   6  10        1.15        6.88      6.46 o
  -7   6  10        1.60        5.18      4.84 o
  -6   6  10        4.07        4.89      4.26 o
  -5   6  10       15.33       20.98      4.95 o
  -4   6  10        3.82       -1.07      4.04 o
  -3   6  10      203.94      199.11     10.93 o
  -2   6  10       20.02       22.56      4.56 o
  -1   6  10        3.94        8.12      4.50 o
   0   6  10      171.04      159.11      7.85 o
   1   6  10       86.61       96.15      7.83 o
   2   6  10      137.23      129.80      7.67 o
   3   6  10        1.98        0.93      3.92 o
   4   6  10       55.24       67.42      6.37 o
   5   6  10        7.11        6.98      5.16 o
   6   6  10        4.19        7.00      4.53 o
   7   6  10        0.67        0.99      4.42 o
   8   6  10       17.05       29.51      5.73 o
   9   6  10        0.07       -2.63      5.46 o
  10   6  10       32.35       34.51      7.61 o
  -9   7  10       22.20       28.23      6.11 o
  -8   7  10        5.44        2.26      5.09 o
  -7   7  10       19.28       26.91      5.59 o
  -6   7  10       41.20       35.80      6.17 o
  -5   7  10        0.99       -4.71      4.71 o
  -4   7  10       64.00       64.52      7.22 o
  -3   7  10        5.00        5.36      4.99 o
  -2   7  10       87.38       97.88      8.32 o
  -1   7  10        8.27       13.51      4.62 o
   0   7  10      128.07      137.28      8.19 o
   1   7  10        1.20        4.03      4.29 o
   2   7  10       33.26       31.98      6.59 o
   3   7  10       24.73       21.34      6.10 o
   4   7  10        5.86        3.90      4.76 o
   5   7  10       17.53        6.95      6.10 o
   6   7  10        1.30        5.20      6.59 o
   7   7  10        3.71        5.35      5.07 o
   8   7  10        0.83        0.62      5.55 o
  -6   8  10        5.89       10.16     11.42 o
  -5   8  10       28.80       34.19     11.40 o
  -4   8  10       23.89        8.00      5.94 o
  -3   8  10        0.24       -2.07      5.17 o
  -2   8  10        6.73       10.59      6.20 o
  -1   8  10        3.02       -2.59      5.45 o
   0   8  10        7.40       11.69      5.55 o
   1   8  10        0.74        0.27      8.50 o
   2   8  10        0.47       -4.92      5.61 o
   3   8  10       10.86       -1.71      6.07 o
   4   8  10        0.40        2.04     11.71 o
   5   8  10        0.57        1.29      8.28 o
   6   8  10        7.31       -0.30      5.48 o
 -12   1  11       32.33       45.29      7.74 o
 -11   1  11        2.41        0.45      3.19 o
 -10   1  11       71.50       66.97      7.38 o
  -9   1  11        7.29        0.90      2.19 o
  -8   1  11       67.07       69.43      3.95 o
  -7   1  11       26.67       26.69      2.22 o
  -6   1  11       52.43       53.89      2.70 o
  -5   1  11      437.34      445.67      7.65 o
  -4   1  11        1.75        2.55      1.49 o
  -3   1  11      117.82      118.11      3.49 o
  -2   1  11       61.00       60.99      3.20 o
  -1   1  11     1028.95     1012.65     14.36 o
   0   1  11      108.60      117.19      3.20 o
   1   1  11      197.04      210.85      5.26 o
   2   1  11       35.12       32.95      2.27 o
   3   1  11      238.99      234.32      5.46 o
   4   1  11      490.89      480.01      8.62 o
   5   1  11       90.16       92.71      4.84 o
   6   1  11      142.59      134.02      4.64 o
   7   1  11       50.00       50.97      3.49 o
   8   1  11        5.67        9.01      2.67 o
   9   1  11        1.31       -0.30      2.49 o
  10   1  11        7.12        9.18      3.31 o
  11   1  11        3.84        3.32      3.45 o
  12   1  11       12.25       12.51      3.96 o
  13   1  11        2.16        3.31      4.26 o
 -14   2  11        3.13        7.36      6.54 o
 -13   2  11       36.95       46.82      8.15 o
 -12   2  11        7.15        6.76      6.14 o
 -11   2  11       59.75       60.18      8.43 o
 -10   2  11       11.96       14.13      6.44 o
  -9   2  11       64.99       65.52      4.20 o
  -8   2  11      164.23      171.14      4.54 o
  -7   2  11      263.04      252.24      5.96 o
  -6   2  11      188.59      181.59      5.28 o
  -5   2  11        6.72        6.31      1.76 o
  -4   2  11      305.82      300.54      5.74 o
  -3   2  11       25.51       20.58      2.22 o
  -2   2  11      352.88      324.01      5.80 o
  -1   2  11       32.55       33.61      2.82 o
   0   2  11      199.46      193.33      5.34 o
   1   2  11       12.86       11.41      1.66 o
   2   2  11      387.18      371.52      7.57 o
   3   2  11        1.16        2.07      2.04 o
   4   2  11       33.94       33.04      2.74 o
   5   2  11       14.86       10.30      2.39 o
   6   2  11      102.36       89.32      4.04 o
   7   2  11       69.03       75.02      3.93 o
   8   2  11        6.49        1.39      2.41 o
   9   2  11        9.10        6.54      2.97 o
  10   2  11        1.00        2.63      3.12 o
  11   2  11       13.57       25.44      4.19 o
  12   2  11        2.05        0.95      3.95 o
  13   2  11        0.18        1.85      4.20 o
 -13   3  11        0.53        6.90      7.61 o
 -12   3  11       16.44       15.27      7.77 o
 -11   3  11        0.36       -6.03      6.03 o
 -10   3  11       24.58       27.91      3.19 o
  -9   3  11        0.37        0.41      2.09 o
  -8   3  11       51.80       57.69      4.36 o
  -7   3  11      104.53      102.14      4.61 o
  -6   3  11        0.19        2.29      2.44 o
  -5   3  11      110.15      102.42      4.78 o
  -4   3  11        3.57        2.75      2.54 o
  -3   3  11      588.58      579.33     11.40 o
  -2   3  11        9.94        8.56      1.81 o
  -1   3  11        9.63       10.60      2.13 o
   0   3  11      195.56      185.55      5.27 o
   1   3  11      163.43      147.71      4.60 o
   2   3  11        0.73       -0.82      1.99 o
   3   3  11       17.72       13.40      2.42 o
   4   3  11      119.90      114.20      5.76 o
   5   3  11      104.93       86.38      4.05 o
   6   3  11       93.60       84.96      4.11 o
   7   3  11       59.61       48.81      3.65 o
   8   3  11        0.49        1.96      2.79 o
   9   3  11        1.32       -0.41      3.01 o
  10   3  11       10.81        9.89      3.95 o
  11   3  11        3.36        0.95      3.95 o
  12   3  11        1.88        3.82      4.70 o
 -12   4  11        1.66        1.67      4.38 o
 -11   4  11        0.27        5.10      4.40 o
 -10   4  11       13.84       17.67      3.66 o
  -9   4  11        5.53        1.67      3.25 o
  -8   4  11        5.37        3.38      3.42 o
  -7   4  11       75.24       69.91      7.65 o
  -6   4  11       49.53       46.16      5.56 o
  -5   4  11       55.08       63.07      5.21 o
  -4   4  11       62.05       60.84      5.71 o
  -3   4  11      568.48      521.23     15.07 o
  -2   4  11      297.26      298.69      9.26 o
  -1   4  11       24.55       16.79      2.63 o
   0   4  11      110.14      101.28      4.65 o
   1   4  11        4.33        4.51      3.30 o
   2   4  11        0.01        0.29      2.68 o
   3   4  11      187.68      184.20      6.85 o
   4   4  11       70.70       75.16      4.79 o
   5   4  11        4.36        9.12      3.05 o
   6   4  11        0.03        0.39      2.58 o
   7   4  11        0.85        3.91      2.92 o
   8   4  11       14.25       13.89      3.56 o
   9   4  11        4.32        3.69      3.42 o
  10   4  11        0.06        2.84      3.80 o
  11   4  11       12.96       22.89      6.32 o
  12   4  11        4.31        8.25      5.32 o
 -11   5  11       12.19       14.45      4.39 o
 -10   5  11       15.69       27.90      8.42 o
  -9   5  11        0.28        4.45      3.83 o
  -8   5  11       36.85       35.08      5.01 o
  -7   5  11       71.09       75.51      5.92 o
  -6   5  11       19.39       22.14      4.64 o
  -5   5  11        5.68        5.69      4.91 o
  -4   5  11       90.76       80.08      6.33 o
  -3   5  11       29.11       34.89      4.40 o
  -2   5  11      212.21      208.13     10.44 o
  -1   5  11      174.83      185.24      8.11 o
   0   5  11       74.92       62.10      8.23 o
   1   5  11      204.26      208.24      8.92 o
   2   5  11      106.55      102.92      8.02 o
   3   5  11       47.75       51.69      5.47 o
   4   5  11       62.82       70.51      6.16 o
   5   5  11        7.02       11.84      5.52 o
   6   5  11        4.20        5.32      3.72 o
   7   5  11        0.38       -3.17      4.11 o
   8   5  11        3.84        1.91      4.32 o
   9   5  11       16.73       22.31      6.25 o
  10   5  11       12.99        7.57      6.00 o
  11   5  11        0.13        3.99      6.11 o
 -10   6  11        6.01        2.96      4.71 o
  -9   6  11       41.46       43.54      5.96 o
  -8   6  11       24.03       30.47      5.54 o
  -7   6  11       31.45       33.61      5.58 o
  -6   6  11       40.92       56.90      6.19 o
  -5   6  11      109.64      140.45     10.71 o
  -4   6  11      135.83      126.46      8.17 o
  -3   6  11        0.48        1.87      4.43 o
  -2   6  11       20.04       25.44      4.74 o
  -1   6  11       29.75       32.20      4.98 o
   0   6  11       15.03       16.54      5.30 o
   1   6  11       40.46       56.03      6.69 o
   2   6  11       80.15       79.69      7.16 o
   3   6  11       16.10       15.84      4.79 o
   4   6  11       21.48       30.42      5.61 o
   5   6  11       16.51       20.57      5.37 o
   6   6  11       18.10       19.34      6.42 o
   7   6  11        3.47       -1.77      4.29 o
   8   6  11        0.80       -4.36      4.42 o
   9   6  11       10.23        5.29      6.16 o
  -8   7  11        0.04        3.29      5.28 o
  -7   7  11        4.28        1.31      4.95 o
  -6   7  11       18.44       12.82     13.64 o
  -5   7  11       30.65       38.55      7.36 o
  -4   7  11       26.29       20.13      7.42 o
  -3   7  11        7.40        0.99      5.15 o
  -2   7  11        2.67       -3.26      4.85 o
  -1   7  11        2.35        8.28      4.68 o
   0   7  11        6.49        7.42      4.83 o
   1   7  11        6.20        1.56      6.83 o
   2   7  11        3.92        9.82      5.95 o
   3   7  11        0.43       -1.40      5.27 o
   4   7  11        8.16       19.22      6.45 o
   5   7  11        3.28        7.70      6.11 o
   6   7  11        2.88       -4.68      4.68 o
   7   7  11        0.24       -4.82      4.82 o
   8   7  11        0.10       10.66     11.86 o
  -5   8  11       15.71       14.11      7.23 o
  -4   8  11       37.76       39.78      7.07 o
  -3   8  11        2.14        4.65      5.82 o
  -2   8  11       86.66       95.23     10.44 o
  -1   8  11       32.76       28.53      7.06 o
   0   8  11       26.07       27.47      7.02 o
   1   8  11        0.32        0.80      5.91 o
   2   8  11        6.85       11.08      6.57 o
   3   8  11        3.44       -0.45      6.11 o
   4   8  11        0.29        0.62      7.62 o
   5   8  11        1.67       -7.59      7.59 o
 -13   0  12       13.79       20.15      5.29 o
 -12   0  12      123.55      127.32      9.11 o
 -11   0  12       34.87       29.58      4.23 o
 -10   0  12      156.89      172.30      7.69 o
  -9   0  12        4.93        6.80      2.91 o
  -8   0  12       98.35      105.80      6.02 o
  -7   0  12      185.79      138.32      6.88 o
  -6   0  12        0.98       -0.87      2.86 o
  -5   0  12      746.78      695.75     16.76 o
  -4   0  12       38.27       36.12      3.09 o
  -3   0  12      345.98      362.80     11.48 o
  -2   0  12      760.15      668.51     14.71 o
  -1   0  12     1035.33     1022.29     20.80 o
   0   0  12      303.25      293.97      8.55 o
   1   0  12     2113.11     2185.37     40.94 o
   2   0  12       30.54       26.05      4.82 o
   3   0  12      621.69      582.99     13.94 o
   4   0  12      194.67      186.08      7.39 o
   5   0  12      382.06      382.70     11.69 o
   6   0  12      340.44      312.96     10.28 o
   7   0  12       57.15       64.26      5.44 o
   8   0  12       15.57       15.03      4.11 o
   9   0  12        1.54       -1.08      3.52 o
  10   0  12       12.76       24.27      5.62 o
  11   0  12       41.09       44.51      8.15 o
  12   0  12       18.65       29.12     18.39 o
  13   0  12        0.01       -0.89      7.22 o
 -12   1  12        4.66       11.81      4.91 o
 -11   1  12        2.80        3.60      3.57 o
 -10   1  12        5.08       13.13      7.35 o
  -9   1  12       10.28       13.66      2.20 o
  -8   1  12       16.26       15.79      2.43 o
  -7   1  12       12.18       12.38      2.40 o
  -6   1  12      143.27      165.53      5.59 o
  -5   1  12      241.47      241.65      7.05 o
  -4   1  12        8.19        7.87      1.76 o
  -3   1  12       24.52       21.02      2.21 o
  -2   1  12        8.31       10.74      1.97 o
  -1   1  12      290.02      287.79      6.56 o
   0   1  12      114.58      119.78      4.47 o
   1   1  12      132.53      125.65      3.74 o
   2   1  12        8.61        8.84      1.99 o
   3   1  12        9.23       13.91      2.30 o
   4   1  12       51.24       48.58      4.53 o
   5   1  12        2.01        3.04      2.28 o
   6   1  12       18.76       14.60      2.72 o
   7   1  12       17.60       12.77      2.79 o
   8   1  12        1.14        1.15      2.57 o
   9   1  12        0.19        0.10      2.57 o
  10   1  12        9.37       17.21      4.15 o
  11   1  12        1.90        2.23      3.70 o
  12   1  12        0.04       -0.87      4.80 o
  13   1  12        3.57        2.45      5.05 o
 -13   2  12        2.88        5.86      6.24 o
 -12   2  12        1.30        0.30      5.94 o
 -11   2  12        9.47       12.03      6.63 o
 -10   2  12        3.94        3.82      6.16 o
  -9   2  12       22.70       19.82      2.39 o
  -8   2  12        9.37        8.33      2.10 o
  -7   2  12        0.02       -2.23      2.23 o
  -6   2  12      161.50      139.22      5.41 o
  -5   2  12        4.52        3.35      2.40 o
  -4   2  12        1.92        0.12      2.12 o
  -3   2  12      229.37      197.31      6.18 o
  -2   2  12       24.42       26.85      2.29 o
  -1   2  12        1.39        1.43      1.71 o
   0   2  12       20.62       23.09      2.61 o
   1   2  12       12.20       16.21      2.34 o
   2   2  12      271.73      286.14      6.73 o
   3   2  12       12.82       16.09      2.83 o
   4   2  12       35.55       35.25      2.93 o
   5   2  12        1.73        1.05      2.27 o
   6   2  12       29.32       31.14      3.14 o
   7   2  12        4.43        5.30      2.86 o
   8   2  12        8.75        2.39      2.77 o
   9   2  12        0.19        1.52      3.13 o
  10   2  12        7.30       13.22      4.19 o
  11   2  12        6.83        9.52      4.25 o
  12   2  12        0.02        3.65      4.77 o
 -13   3  12       31.24       22.17      8.73 o
 -12   3  12        0.02        7.50      7.64 o
 -11   3  12       43.33       53.81      5.07 o
 -10   3  12        8.88       10.23      2.41 o
  -9   3  12       62.01       60.93      4.40 o
  -8   3  12       18.66       23.00      3.26 o
  -7   3  12      262.97      269.87      7.78 o
  -6   3  12        3.77        4.56      2.69 o
  -5   3  12      255.65      272.23      8.04 o
  -4   3  12       39.56       34.98      4.86 o
  -3   3  12      207.55      206.17      6.00 o
  -2   3  12       97.11       91.31      3.87 o
  -1   3  12      559.29      533.09     12.73 o
   0   3  12      633.73      628.13     13.09 o
   1   3  12        1.54        4.15      2.61 o
   2   3  12      270.57      260.66      9.87 o
   3   3  12        2.24        2.01      3.71 o
   4   3  12       82.91       93.99      4.95 o
   5   3  12       73.49       70.97      4.44 o
   6   3  12       13.51       16.63      3.11 o
   7   3  12        0.94        1.46      2.65 o
   8   3  12       25.29       24.12      3.55 o
   9   3  12        5.01        4.34      3.30 o
  10   3  12        6.42       12.13      4.85 o
  11   3  12        5.94        6.71      4.89 o
  12   3  12        1.06        4.52      4.93 o
 -12   4  12        5.26       15.96     10.32 o
 -11   4  12        8.81        9.85     10.54 o
 -10   4  12       48.92       70.04      8.40 o
  -9   4  12        9.90        7.24      3.61 o
  -8   4  12       68.39       79.74      5.55 o
  -7   4  12       16.35       12.42      3.94 o
  -6   4  12       21.44       24.54      4.36 o
  -5   4  12        1.83       -0.87      4.18 o
  -4   4  12      112.51      106.87      6.73 o
  -3   4  12       62.53       60.13      4.86 o
  -2   4  12       82.65       92.86      6.75 o
  -1   4  12      200.10      186.45      9.22 o
   0   4  12        2.55        6.77      2.68 o
   1   4  12      278.42      278.13      8.31 o
   2   4  12        8.36        9.06      3.48 o
   3   4  12      449.79      454.81     11.53 o
   4   4  12       78.57       77.58      5.26 o
   5   4  12       40.87       45.97      6.25 o
   6   4  12       16.99       14.76      3.50 o
   7   4  12       15.22       11.65      3.55 o
   8   4  12        0.16        0.16      3.51 o
   9   4  12       21.23       15.96      4.67 o
  10   4  12        0.04        1.16      5.33 o
  11   4  12        0.59        1.60      5.03 o
 -11   5  12        0.72       -0.69      4.18 o
 -10   5  12        2.33       -2.96      4.10 o
  -9   5  12        2.85       -3.46      4.31 o
  -8   5  12        9.52       11.82      4.44 o
  -7   5  12       47.90       48.69      5.51 o
  -6   5  12       11.03       14.23      4.38 o
  -5   5  12        3.98        7.36      4.34 o
  -4   5  12        5.56        4.64      4.09 o
  -3   5  12       49.02       44.38     10.54 o
  -2   5  12        4.45        1.73      3.56 o
  -1   5  12       89.24       93.91      8.27 o
   0   5  12        0.76       -3.99      3.99 o
   1   5  12       49.47       47.03      5.39 o
   2   5  12       34.16       33.82      5.11 o
   3   5  12        7.61       17.92      4.83 o
   4   5  12        2.48       -3.79      3.79 o
   5   5  12        0.03        4.76      4.35 o
   6   5  12        0.00       -3.48      3.58 o
   7   5  12        0.33       -2.87      4.85 o
   8   5  12        4.56        0.77      5.29 o
   9   5  12        3.42       -4.61      6.46 o
  10   5  12        1.91        7.42      7.39 o
  -9   6  12        2.77        8.78      5.42 o
  -8   6  12        6.53        6.85      4.84 o
  -7   6  12        2.48        3.37      4.91 o
  -6   6  12        3.63        8.40      4.68 o
  -5   6  12        3.74        2.79      4.85 o
  -4   6  12        5.76        6.64      5.39 o
  -3   6  12        0.53        1.93      4.36 o
  -2   6  12       26.76       21.81      5.48 o
  -1   6  12       12.98        8.32      5.04 o
   0   6  12       51.71       54.25      7.10 o
   1   6  12       70.38       72.64      7.74 o
   2   6  12        0.36        2.58      5.27 o
   3   6  12       21.24       26.89      6.30 o
   4   6  12       11.01        5.82      4.60 o
   5   6  12        0.57       -1.97      4.40 o
   6   6  12       20.12       22.39      5.81 o
   7   6  12        2.10        2.83      5.06 o
   8   6  12        0.00       -4.67      4.67 o
   9   6  12        4.09        9.75      6.53 o
  -7   7  12       14.48       12.36      6.63 o
  -6   7  12        2.85        7.57      5.46 o
  -5   7  12       28.17       30.07      6.19 o
  -4   7  12        8.72       22.11      5.90 o
  -3   7  12       81.64       92.10     16.81 o
  -2   7  12      189.45      183.38     10.79 o
  -1   7  12       45.92       48.77     15.43 o
   0   7  12       37.24       54.71      7.44 o
   1   7  12       32.95       48.11      7.68 o
   2   7  12       62.38       70.04      8.34 o
   3   7  12       28.62       16.27      6.46 o
   4   7  12       28.55       40.94      7.91 o
   5   7  12        0.33       -7.35      7.35 o
   6   7  12        0.05       -0.18      5.41 o
   7   7  12        0.00        2.74      5.43 o
  -4   8  12       21.53       14.38      6.52 o
  -3   8  12       14.49        6.97      6.28 o
  -2   8  12        1.82        4.82      6.17 o
  -1   8  12        1.00       -5.91      7.02 o
   0   8  12        0.16        4.92      7.42 o
   1   8  12       34.07       45.68      8.23 o
   2   8  12        1.55        1.23      6.52 o
   3   8  12        0.60        3.08      8.18 o
 -12   1  13       21.60       28.69      6.05 o
 -11   1  13       11.96       16.01      6.05 o
 -10   1  13       50.11       54.95      3.19 o
  -9   1  13       10.10        6.70      2.42 o
  -8   1  13       37.90       41.64      3.27 o
  -7   1  13       31.39       33.65      4.26 o
  -6   1  13        4.21        7.17      4.11 o
  -5   1  13       56.50       47.22      4.58 o
  -4   1  13       56.81       49.39      3.77 o
  -3   1  13      195.76      208.78      6.36 o
  -2   1  13       10.01       10.67      2.44 o
  -1   1  13      188.27      184.27      6.49 o
   0   1  13      672.93      630.49     13.28 o
   1   1  13      842.63      862.24     16.98 o
   2   1  13       22.76       16.81      3.21 o
   3   1  13      370.47      379.94      8.34 o
   4   1  13        3.15        2.66      2.51 o
   5   1  13      356.42      356.71      8.50 o
   6   1  13       11.03        8.56      2.93 o
   7   1  13       31.12       32.42      3.63 o
   8   1  13       40.50       37.78      4.31 o
   9   1  13        2.24        6.60      4.00 o
  10   1  13        1.87        0.83      4.59 o
  11   1  13        0.61        6.73      4.98 o
  12   1  13        0.03        2.94      5.09 o
 -13   2  13        1.47       -4.66      6.03 o
 -12   2  13       26.71       33.13      7.83 o
 -11   2  13       71.01       57.84      8.92 o
 -10   2  13       10.12       15.08      5.24 o
  -9   2  13       56.47       61.32      4.07 o
  -8   2  13        7.46        7.32      4.04 o
  -7   2  13       39.83       51.26      4.23 o
  -6   2  13        6.20        4.18      2.86 o
  -5   2  13      161.08      160.60      8.06 o
  -4   2  13       13.67        9.58      3.24 o
  -3   2  13      126.08      126.55      5.79 o
  -2   2  13       63.16       64.33      4.59 o
  -1   2  13      888.04      868.03     16.59 o
   0   2  13       23.71       26.53      3.35 o
   1   2  13     1121.78     1111.64     20.68 o
   2   2  13      209.46      220.56      7.54 o
   3   2  13      192.42      174.78      6.81 o
   4   2  13       14.98       13.57      3.24 o
   5   2  13        9.09        4.72      2.93 o
   6   2  13       31.54       31.54      3.80 o
   7   2  13       34.90       25.02      3.85 o
   8   2  13        1.51        4.59      3.26 o
   9   2  13        0.30       -5.56      5.56 o
  10   2  13        0.02       -1.85      4.23 o
  11   2  13        4.52       12.29      5.14 o
  12   2  13        8.89        7.05      5.24 o
 -12   3  13        0.96        6.19      2.96 o
 -11   3  13        6.58       14.12      3.33 o
 -10   3  13       13.09       15.00      2.85 o
  -9   3  13        0.09       -2.35      2.58 o
  -8   3  13        3.19        1.74      2.65 o
  -7   3  13        0.21        2.39      3.04 o
  -6   3  13       18.19       21.63      3.28 o
  -5   3  13       59.78       60.34      5.01 o
  -4   3  13        3.61        2.08      4.12 o
  -3   3  13       50.30       49.99      6.55 o
  -2   3  13      419.82      404.51     10.62 o
  -1   3  13       71.25       75.93      4.79 o
   0   3  13        6.99       14.04      3.02 o
   1   3  13        3.91        6.21      3.00 o
   2   3  13        9.66        4.42      3.10 o
   3   3  13      588.72      582.36     13.47 o
   4   3  13        3.24        5.64      3.40 o
   5   3  13       73.66       61.71      4.58 o
   6   3  13       15.79        9.66      3.35 o
   7   3  13        9.19        5.98      3.44 o
   8   3  13        1.98        1.76      3.21 o
   9   3  13        0.32       -3.64      3.64 o
  10   3  13        2.95       -1.00      4.44 o
  11   3  13        2.35       -6.83      6.83 o
 -11   4  13       22.13       21.98      5.57 o
 -10   4  13        8.85        6.45      3.79 o
  -9   4  13       66.79       54.72      5.22 o
  -8   4  13        2.45        1.47      3.75 o
  -7   4  13       32.80       46.15      7.52 o
  -6   4  13        0.00        2.93      3.77 o
  -5   4  13      111.66      108.76      6.81 o
  -4   4  13       52.36       49.80      6.84 o
  -3   4  13       46.42       32.68      9.23 o
  -2   4  13        8.75       10.07      4.24 o
  -1   4  13        5.25        1.35      4.02 o
   0   4  13       63.11       68.52      4.80 o
   1   4  13        2.00       -3.00      3.13 o
   2   4  13      164.07      178.63      7.78 o
   3   4  13       32.30       36.47      4.30 o
   4   4  13       25.62       30.52      4.42 o
   5   4  13        0.31        2.18      3.06 o
   6   4  13       54.04       70.26      5.22 o
   7   4  13        0.25        0.65      3.20 o
   8   4  13       13.72       17.93      4.39 o
   9   4  13       17.64       21.41      8.01 o
  10   4  13        5.40       10.88      5.27 o
 -10   5  13       19.14       24.36      6.04 o
  -9   5  13        2.30        0.60      4.17 o
  -8   5  13       18.74       25.01      4.86 o
  -7   5  13       10.36       13.23      4.44 o
  -6   5  13       24.39       37.68      5.38 o
  -5   5  13        0.08       -3.83      3.83 o
  -4   5  13       10.85        8.88      4.32 o
  -3   5  13       23.76       25.45      5.24 o
  -2   5  13       85.99       92.52      9.23 o
  -1   5  13       72.26       80.81      7.35 o
   0   5  13       50.90       45.26      6.12 o
   1   5  13       28.01       23.18      5.44 o
   2   5  13       63.65       60.11      9.06 o
   3   5  13      141.56      155.40      8.54 o
   4   5  13        0.00       -0.82      4.16 o
   5   5  13       33.49       34.39      6.00 o
   6   5  13        4.01       -1.93      4.89 o
   7   5  13        9.11       16.88      6.23 o
   8   5  13        3.48        3.62      5.33 o
   9   5  13       10.86       18.61      7.84 o
  -9   6  13       31.93       41.75      6.38 o
  -8   6  13        2.31        2.83      4.96 o
  -7   6  13       47.04       45.39      6.38 o
  -6   6  13        0.62        2.29      6.40 o
  -5   6  13       16.10        9.72      5.00 o
  -4   6  13       35.25       34.64      6.48 o
  -3   6  13      108.13       88.90      7.72 o
  -2   6  13        5.76        6.42      6.19 o
  -1   6  13       13.75        7.86      6.16 o
   0   6  13       67.03       72.71      7.86 o
   1   6  13       42.29       47.39      7.09 o
   2   6  13       40.91       49.81     10.52 o
   3   6  13       23.93       17.04      6.38 o
   4   6  13       94.56       94.85      8.97 o
   5   6  13        6.41        4.65      6.04 o
   6   6  13        3.16        3.71      5.06 o
   7   6  13        2.53        0.65      4.72 o
   8   6  13        0.22        2.03      5.26 o
  -6   7  13        5.64        6.53      5.50 o
  -5   7  13       11.26       17.17      6.75 o
  -4   7  13        3.98       -0.66      5.10 o
  -3   7  13        0.29       -0.40      6.03 o
  -2   7  13        0.17        8.49      5.57 o
  -1   7  13        5.78       18.06      7.91 o
   0   7  13        9.14        7.97      7.24 o
   1   7  13        2.86        0.16      5.80 o
   2   7  13        0.21        0.03      6.54 o
   3   7  13        0.03       -5.58      5.58 o
   4   7  13        4.16        3.68      9.42 o
   5   7  13        1.56       10.53      8.31 o
   6   7  13        2.07       -5.38      5.38 o
  -2   8  13        3.04        7.58      6.16 o
  -1   8  13       19.03       17.71      8.54 o
   0   8  13        1.31        2.88      7.77 o
   1   8  13        3.46        5.10      7.80 o
 -11   0  14      286.25      346.85     16.36 o
 -10   0  14        0.15        0.02      4.49 o
  -9   0  14       15.02       19.41      4.07 o
  -8   0  14       37.50       33.81      7.69 o
  -7   0  14       20.22        7.92      3.80 o
  -6   0  14        1.02       -1.56      3.57 o
  -5   0  14      179.91      191.09     11.19 o
  -4   0  14      141.81      181.96     13.72 o
  -3   0  14        0.33       -3.27      5.04 o
  -2   0  14       71.78       65.91      6.63 o
  -1   0  14       30.11       28.73      6.54 o
   0   0  14       59.03       54.43      6.81 o
   1   0  14       14.93        8.72      5.00 o
   2   0  14      372.50      383.26     15.51 o
   3   0  14      396.93      393.23     13.60 o
   4   0  14       89.35       93.40     12.18 o
   5   0  14      253.55      262.06     19.68 o
   6   0  14       47.43       48.17      6.18 o
   7   0  14      151.16      144.46      9.61 o
   8   0  14       27.87       35.71      6.46 o
   9   0  14        3.90        1.97      5.02 o
  10   0  14       18.77       23.34      9.34 o
  11   0  14        2.53       -1.67      6.70 o
 -12   1  14        1.65        4.48      3.72 o
 -11   1  14        3.23       -5.28      5.43 o
 -10   1  14        4.84        8.82      3.33 o
  -9   1  14       59.00       73.66      7.34 o
  -8   1  14        0.18       -3.10      3.10 o
  -7   1  14       84.77       98.09      5.51 o
  -6   1  14        5.10        1.47      2.99 o
  -5   1  14        4.67        9.70      3.38 o
  -4   1  14       20.93       15.66      3.75 o
  -3   1  14        9.96       10.02      5.29 o
  -2   1  14       57.13       57.09      5.25 o
  -1   1  14      104.00      111.85      5.88 o
   0   1  14      142.29      135.84      5.82 o
   1   1  14      424.66      400.21     10.35 o
   2   1  14        1.77        0.87      2.91 o
   3   1  14      269.57      267.32      7.81 o
   4   1  14        0.23        1.81      2.79 o
   5   1  14       48.48       37.46      3.98 o
   6   1  14        3.62        1.94      2.96 o
   7   1  14        0.99        2.11      3.09 o
   8   1  14       22.10       16.01      3.71 o
   9   1  14        5.06        4.03      4.03 o
  10   1  14        0.06       -2.68      4.51 o
  11   1  14        1.50        3.92      4.91 o
 -12   2  14        5.35       13.23      8.10 o
 -11   2  14        0.57       -2.09      3.59 o
 -10   2  14       38.48       47.89      4.03 o
  -9   2  14       13.16        5.51      3.27 o
  -8   2  14       11.83       13.67      3.43 o
  -7   2  14        4.70        5.77      3.25 o
  -6   2  14       12.31       14.18      3.63 o
  -5   2  14      106.53       91.96      8.51 o
  -4   2  14        6.20        8.65      4.54 o
  -3   2  14        0.29       -0.65      4.07 o
  -2   2  14       59.92       61.20      4.47 o
  -1   2  14       89.14      103.76      4.98 o
   0   2  14        0.07        3.32      2.67 o
   1   2  14       25.64       28.60      5.12 o
   2   2  14       63.42       64.26      7.60 o
   3   2  14      121.62      126.39      6.18 o
   4   2  14        2.67        2.27      3.04 o
   5   2  14       37.70       28.67      4.13 o
   6   2  14       32.26       33.91      4.12 o
   7   2  14       37.52       36.46      4.29 o
   8   2  14        0.06       -3.42      3.42 o
   9   2  14        1.56        5.21      4.10 o
  10   2  14        0.35       -4.28      4.28 o
  11   2  14        1.94        3.87      4.93 o
 -11   3  14        3.54       -3.75      6.16 o
 -10   3  14       26.06       32.30      4.15 o
  -9   3  14      139.58      149.63      7.14 o
  -8   3  14        3.19        0.98      4.40 o
  -7   3  14      163.05      160.53      9.58 o
  -6   3  14        4.04        4.45      4.49 o
  -5   3  14       40.95       47.73      7.98 o
  -4   3  14       14.52       15.47      5.14 o
  -3   3  14      263.48      246.63     12.64 o
  -2   3  14       11.91        8.06      3.23 o
  -1   3  14       15.28       16.53      4.48 o
   0   3  14       17.09       11.99      3.44 o
   1   3  14      300.00      290.79      8.71 o
   2   3  14       39.58       53.54      4.55 o
   3   3  14       79.46       77.81      5.23 o
   4   3  14       38.87       49.55      4.86 o
   5   3  14       25.05       23.61      3.89 o
   6   3  14       12.74       14.30      3.78 o
   7   3  14        1.06       -0.34      3.14 o
   8   3  14       27.29       23.33      4.71 o
   9   3  14        9.86        6.67      4.40 o
  10   3  14        0.87       -4.35      4.35 o
  11   3  14        1.50       -4.89      4.89 o
 -11   4  14        7.86        8.49      5.31 o
 -10   4  14       19.16       14.55      4.43 o
  -9   4  14       40.47       60.47      5.62 o
  -8   4  14        4.91        3.77      3.92 o
  -7   4  14        2.24        1.80      3.98 o
  -6   4  14       40.93       30.51      4.97 o
  -5   4  14        0.40        2.00      4.70 o
  -4   4  14        5.29        6.71      4.94 o
  -3   4  14       10.53        4.68      9.71 o
  -2   4  14        0.07       -0.10      6.26 o
  -1   4  14        4.88        0.54      4.12 o
   0   4  14      139.88      146.07     15.19 o
   1   4  14        2.51        3.17      3.30 o
   2   4  14       16.65       12.53      4.04 o
   3   4  14       15.47       16.85      3.85 o
   4   4  14       98.43      107.56      7.11 o
   5   4  14      119.38      108.02      5.90 o
   6   4  14        1.60        3.38      3.86 o
   7   4  14        6.49        2.81      3.52 o
   8   4  14        2.89        5.30      4.04 o
   9   4  14        5.46        5.31      5.81 o
  10   4  14        0.20        1.27      5.16 o
  -9   5  14        3.72        8.07      4.83 o
  -8   5  14        5.25        1.00      4.42 o
  -7   5  14        5.41        3.39      4.36 o
  -6   5  14       12.50       20.01      5.16 o
  -5   5  14        9.35        7.16      4.59 o
  -4   5  14        3.36       -4.88      4.88 o
  -3   5  14       23.75       24.79     10.46 o
  -2   5  14       67.77       75.69      8.86 o
  -1   5  14       12.62        6.86      5.98 o
   0   5  14       12.06       15.78      7.72 o
   1   5  14        4.02        1.98      4.75 o
   2   5  14        1.01       -2.98      4.53 o
   3   5  14       71.46       66.16      7.73 o
   4   5  14        3.14        3.15      5.23 o
   5   5  14        0.01       -3.30      3.95 o
   6   5  14        9.54       10.59      4.41 o
   7   5  14        6.79        9.73      7.74 o
   8   5  14        4.13        5.19      9.87 o
   9   5  14        7.76       19.29      7.81 o
  -8   6  14       28.13       33.72      6.36 o
  -7   6  14        8.74       -2.80      4.94 o
  -6   6  14       18.91       24.19      5.83 o
  -5   6  14        1.17        5.67      5.36 o
  -4   6  14        4.13        2.06      4.76 o
  -3   6  14        1.45        4.70      6.07 o
  -2   6  14        1.96       -2.07      6.23 o
  -1   6  14       21.95       19.99     18.73 o
   0   6  14       14.61        5.42      6.45 o
   1   6  14       20.82       17.16      6.27 o
   2   6  14       22.71       28.54      9.74 o
   3   6  14        0.08       -5.48      5.48 o
   4   6  14       10.53        4.04      6.98 o
   5   6  14       34.36       39.14      7.70 o
   6   6  14        0.08       -3.37      6.99 o
   7   6  14       17.45       25.70      7.39 o
  -5   7  14       53.20       57.37      7.64 o
  -4   7  14        3.43        3.18      5.58 o
  -3   7  14       14.65       18.12      7.82 o
  -2   7  14        1.25        5.55      7.29 o
  -1   7  14       95.89       94.90     16.03 o
   0   7  14        2.57       -6.52      6.52 o
   1   7  14        1.38       -1.08      6.99 o
   2   7  14        2.09       -0.14      5.67 o
   3   7  14       26.25       18.05      6.96 o
   4   7  14        8.39        7.21      6.59 o
 -11   1  15       21.99       32.75      7.36 o
 -10   1  15        0.25       -3.23      3.96 o
  -9   1  15      107.23      124.88      7.90 o
  -8   1  15       12.92       10.28      5.34 o
  -7   1  15       20.80        9.85     10.40 o
  -6   1  15       11.94        8.66      4.43 o
  -5   1  15        6.53       -0.55      6.30 o
  -4   1  15       29.16       22.33      5.33 o
  -3   1  15       29.97       37.58      5.89 o
  -2   1  15       34.05       43.66      6.37 o
  -1   1  15       55.56       57.54      4.72 o
   0   1  15       19.26       14.48      3.33 o
   1   1  15        3.49        0.34      2.86 o
   2   1  15       62.21       63.12      4.81 o
   3   1  15       51.60       47.41      4.14 o
   4   1  15       23.88       20.83      3.56 o
   5   1  15        0.62        1.21      3.02 o
   6   1  15        5.21        6.72      4.33 o
   7   1  15        9.12       15.72      3.74 o
   8   1  15       21.81       15.20      4.04 o
   9   1  15       11.46       19.79      5.35 o
  10   1  15        4.44       10.38      4.91 o
  11   1  15        1.72        7.98      7.43 o
 -11   2  15        3.08        3.68      6.84 o
 -10   2  15       19.08       16.41      4.66 o
  -9   2  15       28.40       25.65      6.80 o
  -8   2  15       19.46       20.71      5.05 o
  -7   2  15      152.08      150.10      9.37 o
  -6   2  15        7.98        7.46     10.18 o
  -5   2  15      158.31      147.25      9.61 o
  -4   2  15       34.44       35.59      5.92 o
  -3   2  15       68.35       65.46      5.33 o
  -2   2  15        0.01       -3.05      3.05 o
  -1   2  15      278.21      286.40      9.45 o
   0   2  15       70.10       59.00      4.98 o
   1   2  15       80.61       71.94      4.87 o
   2   2  15       78.91       64.99      6.45 o
   3   2  15       58.72       59.54      4.92 o
   4   2  15        1.85        2.67      2.94 o
   5   2  15       32.42       33.36      4.08 o
   6   2  15        0.25        1.71      3.23 o
   7   2  15       32.78       24.68      4.22 o
   8   2  15       17.76       21.39      4.35 o
   9   2  15       10.41       11.69      4.62 o
  10   2  15        9.48        2.89      4.72 o
 -11   3  15        6.30       22.09      8.86 o
 -10   3  15        5.58        5.91      5.97 o
  -9   3  15       13.69       19.23      5.31 o
  -8   3  15        1.46       -4.51      4.51 o
  -7   3  15        0.29        0.94      4.65 o
  -6   3  15        0.49       -0.29      4.50 o
  -5   3  15        5.80        6.21      4.71 o
  -4   3  15       23.56       19.77      5.59 o
  -3   3  15        0.03       -1.45      4.68 o
  -2   3  15       20.21       14.91      5.68 o
  -1   3  15       30.81       28.92      4.41 o
   0   3  15        6.70        4.22      3.17 o
   1   3  15       43.94       44.39      4.71 o
   2   3  15        8.48       10.87      3.47 o
   3   3  15        0.54       -2.21      3.27 o
   4   3  15        4.57       -3.05      3.11 o
   5   3  15        0.43        0.88      3.14 o
   6   3  15        1.53        1.01      3.24 o
   7   3  15       11.12       20.81      4.03 o
   8   3  15        4.76        7.73      4.35 o
   9   3  15        1.14       -3.63      4.72 o
  10   3  15        0.53        5.21      5.28 o
 -10   4  15       27.91       32.40      5.04 o
  -9   4  15        8.25       13.89      5.92 o
  -8   4  15       41.92       45.37      7.25 o
  -7   4  15       25.26       27.59      6.34 o
  -6   4  15        9.59        5.19      5.36 o
  -5   4  15       26.99       24.47      6.28 o
  -4   4  15        2.36       -1.29      4.89 o
  -3   4  15       33.92       42.28      7.35 o
  -2   4  15       10.61        6.98      5.48 o
  -1   4  15        8.14       -0.03      5.23 o
   0   4  15       16.13       10.58      5.11 o
   1   4  15        5.42        5.02      5.01 o
   2   4  15        1.15       -1.24      3.62 o
   3   4  15       48.73       53.97      6.10 o
   4   4  15        0.40       -3.27      3.53 o
   5   4  15        0.10        5.89      3.63 o
   6   4  15        0.71        3.64      3.74 o
   7   4  15        1.67       -3.80      3.80 o
   8   4  15        0.09        3.87      4.13 o
   9   4  15       21.21       25.46      6.11 o
  -9   5  15       29.88       23.02      5.46 o
  -8   5  15       10.49        9.27     12.69 o
  -7   5  15       33.41       41.29      6.01 o
  -6   5  15       16.44       17.74      6.53 o
  -5   5  15       12.26       18.56      6.45 o
  -4   5  15       30.21       51.67      7.80 o
  -3   5  15        2.70        1.28      5.69 o
  -2   5  15       13.67       13.02      6.42 o
  -1   5  15        3.90        3.23      5.92 o
   0   5  15       22.52       22.30      9.95 o
   1   5  15       17.76       22.57      6.06 o
   2   5  15       17.15       18.84      6.05 o
   3   5  15       10.82       11.59      6.02 o
   4   5  15       37.72       43.34      7.51 o
   5   5  15        8.07       14.47      5.44 o
   6   5  15       20.44       16.10      5.30 o
   7   5  15       29.39       35.20      6.31 o
   8   5  15       25.69       42.40      8.32 o
  -7   6  15       19.01       11.06     10.16 o
  -6   6  15       28.29       23.70      6.15 o
  -5   6  15        6.11        0.67      6.19 o
  -4   6  15        0.48        3.87      6.49 o
  -3   6  15        4.64        1.71      6.52 o
  -2   6  15        0.19        4.68      6.74 o
  -1   6  15        3.77       -3.66      6.51 o
   0   6  15        3.89        1.97      8.51 o
   1   6  15       20.07       12.82      7.56 o
   2   6  15        2.45       -3.41      7.29 o
   3   6  15        0.43        3.95      6.12 o
   4   6  15        4.17        0.21      5.95 o
   5   6  15       17.08        9.30      6.84 o
   6   6  15        1.59        0.78      6.07 o
  -3   7  15        4.05       -1.04      7.25 o
  -2   7  15        0.11        5.09      7.32 o
  -1   7  15        4.65        5.98      7.63 o
   0   7  15        2.15        9.73      9.76 o
   1   7  15        4.16        1.92      7.11 o
   2   7  15        0.08       -4.23      9.26 o
 -11   0  16       23.89       20.42      6.71 o
 -10   0  16       23.83       32.45      7.53 o
  -9   0  16        6.87       -1.45      6.08 o
  -8   0  16        6.42        6.68      6.30 o
  -7   0  16       51.89       66.34      9.73 o
  -6   0  16       75.74       62.96      9.60 o
  -5   0  16       50.66       39.68      8.92 o
  -4   0  16       64.42       63.04      9.82 o
  -3   0  16      110.19      132.17     13.31 o
  -2   0  16      138.35      161.40     15.00 o
  -1   0  16       70.41       85.35     11.89 o
   0   0  16        0.36       -6.74      6.74 o
   1   0  16      126.18      140.77     17.41 o
   2   0  16        4.96        4.71      4.33 o
   3   0  16       31.02       54.96      6.17 o
   4   0  16       13.27       16.94      4.99 o
   5   0  16       21.48       18.51      5.24 o
   6   0  16        3.05       -2.55      4.12 o
   7   0  16       21.92       15.23      5.89 o
   8   0  16        3.00       -2.72      4.92 o
   9   0  16        2.94        5.54      6.98 o
  10   0  16        4.07       11.77      7.64 o
 -11   1  16        6.96        6.44      6.57 o
 -10   1  16       22.63       18.25      4.86 o
  -9   1  16        3.40        6.29      4.46 o
  -8   1  16       11.48       10.00      4.92 o
  -7   1  16        6.97        2.50      4.51 o
  -6   1  16       23.27       18.55      8.88 o
  -5   1  16        5.41        3.68      4.55 o
  -4   1  16       24.04       12.00      6.69 o
  -3   1  16       25.26       27.56      5.84 o
  -2   1  16        4.11       -2.02      4.76 o
  -1   1  16      217.36      212.51     13.03 o
   0   1  16       31.82       30.21      5.79 o
   1   1  16       89.36       90.92      6.14 o
   2   1  16        1.81        5.43      2.99 o
   3   1  16       13.65       14.49      3.28 o
   4   1  16        3.41        0.30      2.98 o
   5   1  16        1.50       -2.69      3.04 o
   6   1  16        6.65        4.59      3.34 o
   7   1  16        6.39       11.34      3.81 o
   8   1  16        0.35       -0.42      3.64 o
   9   1  16       10.61       14.42      5.44 o
  10   1  16        0.13       -2.69      4.48 o
 -11   2  16        0.00       -1.42      6.68 o
 -10   2  16        0.04        1.43      4.31 o
  -9   2  16       34.37       38.02      5.95 o
  -8   2  16       20.39       21.41      5.45 o
  -7   2  16       19.57       18.91      5.38 o
  -6   2  16        0.24       -5.00      8.37 o
  -5   2  16        9.48        5.55      5.07 o
  -4   2  16       28.48       36.94      6.33 o
  -3   2  16       21.28       24.62      4.37 o
  -2   2  16       29.63       20.36      4.54 o
  -1   2  16        8.96        9.62      4.03 o
   0   2  16       26.07       22.84      4.83 o
   1   2  16        0.04        0.36      3.35 o
   2   2  16        4.38        4.34      3.58 o
   3   2  16       11.05        8.21      3.30 o
   4   2  16       26.78       32.68      4.24 o
   5   2  16        4.74        2.14      3.26 o
   6   2  16        4.79        7.79      3.68 o
   7   2  16        0.30       -1.02      3.57 o
   8   2  16        9.02        5.59      3.94 o
   9   2  16       15.36       13.75      5.37 o
  10   2  16        1.64        2.11      5.10 o
 -10   3  16        6.10        5.52      5.05 o
  -9   3  16        1.76       -3.04      8.11 o
  -8   3  16       95.30      114.07      8.81 o
  -7   3  16       19.75       16.68      6.23 o
  -6   3  16       54.16       58.15      7.31 o
  -5   3  16       66.26       66.10      7.63 o
  -4   3  16       66.67       61.97      7.75 o
  -3   3  16       90.49       94.30     12.11 o
  -2   3  16       44.10       42.57      7.31 o
  -1   3  16       33.96       24.06      6.64 o
   0   3  16       13.91       17.98      5.80 o
   1   3  16       87.92      117.16      7.93 o
   2   3  16        2.82       -0.67      3.62 o
   3   3  16        0.35        1.50      3.86 o
   4   3  16        3.70       -1.02      3.20 o
   5   3  16        2.75        0.65      3.39 o
   6   3  16        0.06       -2.46      3.54 o
   7   3  16        4.71        7.32      3.84 o
   8   3  16        1.98       -0.59      4.14 o
   9   3  16        0.05        2.38      4.84 o
  -9   4  16       22.19       26.85      6.56 o
  -8   4  16        0.56        8.37      5.72 o
  -7   4  16       23.45       29.45     17.71 o
  -6   4  16        1.66        0.11      6.65 o
  -5   4  16       50.55       49.15      8.52 o
  -4   4  16        5.19       -1.88      4.97 o
  -3   4  16        5.80        7.70      6.01 o
  -2   4  16       46.39       33.34     10.78 o
  -1   4  16       15.84       26.50      7.24 o
   0   4  16       45.79       48.79      9.31 o
   1   4  16        2.59        3.15      6.24 o
   2   4  16        5.37       -0.10      5.17 o
   3   4  16       34.60       35.87      5.46 o
   4   4  16       15.42       25.51      5.31 o
   5   4  16       18.91       12.03      4.49 o
   6   4  16        3.12       -3.92      3.92 o
   7   4  16        0.22       -4.25      4.25 o
   8   4  16        3.19        6.48      4.86 o
  -8   5  16        0.23        4.64      6.24 o
  -7   5  16        3.25       -1.10      6.07 o
  -6   5  16        0.98        6.11      6.39 o
  -5   5  16        9.82       13.49      6.61 o
  -4   5  16        1.22        7.63      6.23 o
  -3   5  16        0.12       -3.15      5.94 o
  -2   5  16        0.54       -1.71      5.66 o
  -1   5  16        5.80        8.17      6.68 o
   0   5  16        6.58       28.96      7.76 o
   1   5  16       28.62       27.04      7.96 o
   2   5  16        0.31       -1.01      6.44 o
   3   5  16        0.83       -0.87      5.54 o
   4   5  16        5.78        1.99      5.71 o
   5   5  16       11.37       11.07      5.34 o
   6   5  16        0.10        0.51      5.86 o
   7   5  16        0.41        9.63     13.12 o
  -5   6  16        1.66       -5.19      6.44 o
  -4   6  16        7.01        9.39      7.53 o
  -3   6  16        3.69       -6.23      6.30 o
  -2   6  16        9.05       19.92      7.78 o
  -1   6  16        2.56       -4.44      6.72 o
   0   6  16       28.53       41.71      9.32 o
   1   6  16        0.08       -0.74      7.22 o
   2   6  16        5.06        1.61      7.59 o
   3   6  16        1.83       -3.86      7.19 o
   4   6  16        3.81       15.01      7.14 o
 -10   1  17       18.41       15.03      6.38 o
  -9   1  17        9.66        6.15      4.89 o
  -8   1  17       10.37        7.74      5.02 o
  -7   1  17       23.92       35.30      6.15 o
  -6   1  17        0.20        1.58      4.89 o
  -5   1  17       44.22       39.76      7.99 o
  -4   1  17        5.12       18.49      5.86 o
  -3   1  17       77.04       84.68     10.74 o
  -2   1  17        7.38        9.59      5.68 o
  -1   1  17       10.38       14.71      4.86 o
   0   1  17       90.94      109.66      7.72 o
   1   1  17        4.23        8.00      4.41 o
   2   1  17       31.08       29.33      4.34 o
   3   1  17        0.64       -3.17      3.17 o
   4   1  17       29.72       32.98      4.26 o
   5   1  17        2.04        0.17      3.25 o
   6   1  17        7.60        8.35      3.77 o
   7   1  17        1.52       -0.37      3.66 o
   8   1  17        5.06        7.14      4.32 o
   9   1  17        2.51        8.58      5.20 o
 -10   2  17       11.91       12.62      5.23 o
  -9   2  17        4.62        2.05      5.01 o
  -8   2  17       54.39       60.32      8.69 o
  -7   2  17        1.66        9.24      5.38 o
  -6   2  17      108.19      107.26     27.84 o
  -5   2  17        0.19        1.16      5.96 o
  -4   2  17       83.46       79.11     10.58 o
  -3   2  17       30.13       18.85      6.18 o
  -2   2  17      205.97      214.71      9.93 o
  -1   2  17       35.11       42.28      5.55 o
   0   2  17       65.25       68.15      6.58 o
   1   2  17       84.70       79.34      9.14 o
   2   2  17        3.88       -3.96      6.53 o
   3   2  17       27.42       34.45      4.64 o
   4   2  17        4.72        1.84      3.66 o
   5   2  17        5.51       10.10      5.61 o
   6   2  17        1.03       -0.48      3.53 o
   7   2  17        6.30       12.88      4.28 o
   8   2  17        2.91        5.72      4.62 o
   9   2  17        2.31       -3.27      5.92 o
  -9   3  17        2.25        9.46      5.54 o
  -8   3  17        0.02        2.18      5.32 o
  -7   3  17        0.63       -2.69      5.32 o
  -6   3  17        3.62        2.51     11.88 o
  -5   3  17        5.32        3.63      5.65 o
  -4   3  17        3.93        4.53      6.84 o
  -3   3  17       48.78       41.55      7.50 o
  -2   3  17        0.38        1.26      5.70 o
  -1   3  17       24.28       25.89      7.05 o
   0   3  17       19.59       21.99      9.08 o
   1   3  17        6.07        3.11      4.57 o
   2   3  17       38.55       40.29      6.24 o
   3   3  17        0.64        6.32      4.43 o
   4   3  17        0.23       -0.33      3.72 o
   5   3  17        0.70       -3.61      3.74 o
   6   3  17        0.03       -1.06      4.26 o
   7   3  17        1.71        2.75      4.55 o
   8   3  17        9.85       13.32      5.16 o
  -8   4  17        1.60       -1.74      5.65 o
  -7   4  17        1.03       -5.49      5.49 o
  -6   4  17       25.99       28.81      7.68 o
  -5   4  17       13.65        3.02      6.01 o
  -4   4  17        8.33        4.33     10.55 o
  -3   4  17       26.96       28.08      8.69 o
  -2   4  17        6.06        0.30      5.90 o
  -1   4  17        2.65        3.58      6.30 o
   0   4  17        0.48        4.46      6.12 o
   1   4  17        0.73        5.69      6.50 o
   2   4  17        8.56       14.81      7.70 o
   3   4  17        0.59        4.29      6.84 o
   4   4  17       22.05       18.50      5.74 o
   5   4  17        0.04       -2.16      4.01 o
   6   4  17       19.73       29.55      5.51 o
   7   4  17        0.09        2.04      4.99 o
  -6   5  17        2.44        7.90      6.88 o
  -5   5  17       56.20       53.97      8.92 o
  -4   5  17        1.90        5.65      6.55 o
  -3   5  17        6.42        9.04      6.77 o
  -2   5  17       12.42       14.07      6.79 o
  -1   5  17        4.86        7.26      6.73 o
   0   5  17       27.96       30.64      8.06 o
   1   5  17        9.11        4.44      7.06 o
   2   5  17       24.56       28.81     10.23 o
   3   5  17        3.57       10.80     15.76 o
   4   5  17        9.91       15.45      8.39 o
   5   5  17        0.44        5.42      5.47 o
  -3   6  17        0.75        0.89      7.17 o
  -2   6  17       12.40       19.51      9.04 o
  -1   6  17        7.82        3.48      7.19 o
   0   6  17        8.50       10.52      7.52 o
   1   6  17        8.45       11.51      7.74 o
   2   6  17        0.04        3.59      7.68 o
  -9   0  18       26.08       29.26      8.86 o
  -8   0  18        1.89       -5.04      6.87 o
  -7   0  18       17.69       27.92      8.81 o
  -6   0  18       23.21       12.93      8.10 o
  -5   0  18      100.04      136.07     14.04 o
  -4   0  18        0.96       -6.65      6.65 o
  -3   0  18      159.98      166.83     16.42 o
  -2   0  18       27.78       19.91      9.27 o
  -1   0  18       10.86       17.92      9.52 o
   0   0  18       51.65       59.19      8.15 o
   1   0  18        0.42        2.64      5.69 o
   2   0  18       44.49       51.31      8.06 o
   3   0  18       43.06       62.79     13.06 o
   4   0  18       66.06       71.05      9.22 o
   5   0  18       11.07       14.38      5.51 o
   6   0  18        3.65        0.85      6.84 o
   7   0  18        9.36       19.68      9.84 o
   8   0  18       24.13       39.09     10.92 o
  -9   1  18       26.61       44.90      6.76 o
  -8   1  18        0.13       -1.72      5.56 o
  -7   1  18        3.12        0.67      5.17 o
  -6   1  18       16.18       10.40      5.57 o
  -5   1  18       10.85       14.62      6.04 o
  -4   1  18       47.54       48.18      7.56 o
  -3   1  18        0.18       -4.17      4.99 o
  -2   1  18       74.85       80.25      6.96 o
  -1   1  18       21.48       24.99      5.43 o
   0   1  18      180.27      194.05     10.17 o
   1   1  18       14.30       22.89      4.67 o
   2   1  18        8.16        2.85      4.00 o
   3   1  18        2.16        8.61      4.22 o
   4   1  18        0.03       -3.85      3.85 o
   5   1  18        3.18        3.31      3.86 o
   6   1  18        0.01       -3.61      3.61 o
   7   1  18        6.90        7.40      4.17 o
   8   1  18        0.31        0.87      4.65 o
  -9   2  18        5.03        1.19      5.51 o
  -8   2  18        9.15        6.27      5.80 o
  -7   2  18        2.48        3.48      5.52 o
  -6   2  18       15.54       13.50      5.85 o
  -5   2  18        1.36       -2.41      5.39 o
  -4   2  18        0.68       -5.23      5.26 o
  -3   2  18        0.62       -0.80      5.52 o
  -2   2  18       14.46       13.51      6.43 o
  -1   2  18       11.30        9.53      6.23 o
   0   2  18        5.99        7.39      4.75 o
   1   2  18        1.06        1.21      4.35 o
   2   2  18        6.70        3.06      4.75 o
   3   2  18        2.47        1.88      4.17 o
   4   2  18        8.10       10.26      4.57 o
   5   2  18        2.27        2.00      4.02 o
   6   2  18        0.09        0.07      4.16 o
   7   2  18        0.24        5.45      4.60 o
  -8   3  18       41.56       48.44      7.80 o
  -7   3  18       12.43       15.41      6.58 o
  -6   3  18       38.13       38.17     19.61 o
  -5   3  18       12.34       15.01      6.65 o
  -4   3  18       80.67       89.00      9.68 o
  -3   3  18        0.15        0.63      5.52 o
  -2   3  18       42.39       53.03     24.15 o
  -1   3  18       13.78        4.08      6.12 o
   0   3  18       21.50       29.45      7.38 o
   1   3  18        0.59        2.52      6.21 o
   2   3  18       37.61       36.79      8.38 o
   3   3  18        0.55       -2.69      4.01 o
   4   3  18       10.29       15.71      4.70 o
   5   3  18        0.32       -2.72      4.45 o
   6   3  18       13.83        9.78      4.91 o
   7   3  18        1.81        1.35      6.53 o
  -7   4  18        5.83        5.82      6.57 o
  -6   4  18        2.15        5.67      6.29 o
  -5   4  18       27.19       31.01      7.60 o
  -4   4  18        6.76       -1.57      7.73 o
  -3   4  18       39.09       51.46      9.86 o
  -2   4  18        1.56       -5.77      5.77 o
  -1   4  18       16.58       16.51      7.26 o
   0   4  18        1.00       -4.54      5.94 o
   1   4  18       16.44       19.67      7.59 o
   2   4  18       43.95       41.19     11.04 o
   3   4  18        6.85       12.08      7.98 o
   4   4  18        5.50        3.87      6.15 o
   5   4  18       15.72       19.89      7.33 o
  -4   5  18        9.98       -0.45      7.09 o
  -3   5  18        0.67        0.60      6.63 o
  -2   5  18        2.70       -4.45      6.57 o
  -1   5  18        3.45        0.54      6.77 o
   0   5  18       11.59       -1.98      8.17 o
   1   5  18        2.09       -4.63     10.51 o
   2   5  18        2.13        8.60     15.91 o
   3   5  18        5.25       -0.48      7.44 o
  -8   1  19       29.61       31.09      6.97 o
  -7   1  19        7.68       -4.31      9.01 o
  -6   1  19        5.49        1.14      5.42 o
  -5   1  19        0.87        3.62      5.86 o
  -4   1  19       49.58       71.38      8.77 o
  -3   1  19       42.59       62.02      8.71 o
  -2   1  19        1.06        3.17      4.78 o
  -1   1  19       37.14       52.53     16.60 o
   0   1  19        2.78        6.85      5.03 o
   1   1  19        1.09        7.47      4.19 o
   2   1  19       10.70       11.30      5.65 o
   3   1  19        3.35       -3.96      3.96 o
   4   1  19        0.07       -4.04      4.04 o
   5   1  19       12.87       19.00      5.37 o
   6   1  19        5.28        4.53      4.92 o
   7   1  19        2.29        0.12      4.63 o
  -7   2  19       48.72       68.60      8.59 o
  -6   2  19        9.88        9.64      6.40 o
  -5   2  19       74.44       96.77      9.93 o
  -4   2  19       53.09       57.04      8.51 o
  -3   2  19       34.11       59.30      8.85 o
  -2   2  19      120.04      144.11     11.97 o
  -1   2  19        0.27        4.45     13.02 o
   0   2  19       49.86       63.92      9.15 o
   1   2  19        0.03        0.83      4.73 o
   2   2  19       15.98       17.04      4.90 o
   3   2  19       16.03       14.83      4.99 o
   4   2  19        8.16       15.07      5.10 o
   5   2  19        0.84       -2.93      6.49 o
   6   2  19        8.18       10.23      5.24 o
  -6   3  19        4.74       18.52      7.22 o
  -5   3  19       13.51        8.90      6.84 o
  -4   3  19        0.01       -2.03      5.89 o
  -3   3  19       10.28        4.28      6.59 o
  -2   3  19        6.60        2.41      6.35 o
  -1   3  19        2.71       -1.49      6.19 o
   0   3  19        0.19       -4.55      6.41 o
   1   3  19        0.18       -5.33      6.27 o
   2   3  19        0.59       -1.72      6.65 o
   3   3  19        2.99        6.74      6.05 o
   4   3  19        0.06       -0.09      4.70 o
   5   3  19        3.06        5.03      9.40 o
  -5   4  19        0.36       -4.07      6.49 o
  -4   4  19       25.82       34.58      8.08 o
  -3   4  19        2.95        0.83      6.55 o
  -2   4  19       16.71        8.82      7.60 o
  -1   4  19        3.60       -4.18     11.79 o
   0   4  19        1.09        3.31      6.87 o
   1   4  19        3.12       -3.81      6.89 o
   2   4  19        2.78        1.55      7.13 o
   3   4  19        3.64        6.16     11.11 o
  -7   0  20        8.79       19.25      9.68 o
  -6   0  20       34.90       26.04     10.09 o
  -5   0  20        3.90       -7.91      7.91 o
  -4   0  20       42.78       21.46      9.95 o
  -3   0  20        1.04        0.87      8.48 o
  -2   0  20       49.38       64.03     13.44 o
  -1   0  20        4.16       -0.42      6.17 o
   0   0  20       47.85       56.12      8.66 o
   1   0  20       38.78       45.72     17.03 o
   2   0  20        8.39        0.08      6.30 o
   3   0  20        2.35        6.53      7.54 o
   4   0  20        3.18        5.83      6.47 o
   5   0  20        5.05        4.07     11.04 o
  -6   1  20        1.88        1.09      6.06 o
  -5   1  20       22.51       24.11      7.11 o
  -4   1  20       13.50       12.58      6.81 o
  -3   1  20       41.73       48.42      8.83 o
  -2   1  20       74.96       54.95     15.72 o
  -1   1  20       37.07       35.33      6.64 o
   0   1  20       28.14       30.11      6.17 o
   1   1  20        3.92        6.53      4.59 o
   2   1  20        0.74       -4.01      4.01 o
   3   1  20        0.24        0.68      4.28 o
   4   1  20        0.01       -4.20      4.20 o
   5   1  20        0.59        1.38      4.95 o
  -6   2  20        2.23        6.28      6.57 o
  -5   2  20        2.69        5.26      6.59 o
  -4   2  20        0.36        3.71      6.44 o
  -3   2  20        0.00        9.51      7.07 o
  -2   2  20        2.98        7.33     13.33 o
  -1   2  20       20.93       44.20      8.86 o
   0   2  20        1.56        8.30     13.59 o
   1   2  20        1.12       -2.73      7.87 o
   2   2  20        2.97        0.36      4.35 o
   3   2  20        1.96       -4.23      4.45 o
   4   2  20        0.63       -1.94      4.67 o
  -4   3  20        0.86       -1.98      9.34 o
  -3   3  20       27.75       34.46      8.42 o
  -2   3  20       47.12       58.92      9.68 o
  -1   3  20       16.52       22.51      8.12 o
   0   3  20       29.89       40.88      9.30 o
   1   3  20        1.56        1.45      8.21 o
   2   3  20       11.29       28.29     13.61 o
   3   3  20        6.23        9.39      8.26 o
  -4   1  21        5.44        2.07      6.51 o
  -3   1  21        8.98       18.40      7.89 o
  -2   1  21       25.39       48.95      9.19 o
  -1   1  21        0.47        3.42      9.20 o
   0   1  21        2.29       -3.44      5.48 o
   1   1  21       11.51        6.82      6.09 o
   2   1  21        2.69        5.70      4.58 o
   3   1  21        3.29        3.92      5.02 o
  -3   2  21       16.09       11.97      8.03 o
  -2   2  21       13.57       14.20      7.77 o
  -1   2  21       42.08       56.04     15.26 o
   0   2  21       48.09       73.61     19.39 o
   1   2  21       23.08       14.75      6.72 o
 
